# Supplementary material for: circRNA-Associated ceRNA Regulatory Networks in Cardiac Responses to High-Altitude Hypoxia in Tibetan Pigs (Sus scrofa)
Source: Int J Mol Sci. 2026 May 14;27(10):4392. doi: 10.3390/ijms27104392 (PMC13207008; doi:10.3390/ijms27104392)
Supplement: Supplementary file 1 [file ijms-27-04392-s001.zip]

Archive with 1 entries (1 files):
- Supplymentary table.xlsx
