# Supplementary material for: circRNA-Associated ceRNA Regulatory Networks in Cardiac Responses to High-Altitude Hypoxia in Tibetan Pigs (Sus scrofa)
Source: Int J Mol Sci. 2026 May 14;27(10):4392. doi: 10.3390/ijms27104392 (PMC13207008; doi:10.3390/ijms27104392)
Supplement: Supplementary file 1 [file ijms-27-04392-s001.zip › Supplymentary table.xlsx]

## Sheet: Table S1
Table S1. Primer information used in this study
Gene Name	Sequence of primer(5’-3’)	Application
4:94324418|94353369	F: AATCGGCCTCACAGAAAGGAG	qRT-PCR
	R: AACCCAATCCTAACATAGCAGT	qRT-PCR
5:100357377|100373794	F: TGGGCAGCTTCTGACTTAGG	qRT-PCR
	R: CCATGCTTGACCAGAACACC	qRT-PCR
ENO1	F: AAGGTCGTCACCAAGGTCG	qRT-PCR
	R: CGGTGTGCAGATCAACCTCA	qRT-PCR
CAMK2A	F: CTTGGTGGCTGGTGGAGAAA	qRT-PCR
	R: CTTCTGGTGATCTCTGGCCG	qRT-PCR
SERINE2	F: AGGACCCCTGCCAGGATTAT	qRT-PCR
	R: TGCTAGGTCATGTAGCCCCT	qRT-PCR
ssc-miR-671-5p	GCAGAGCTCGGTCTGAG	qRT-PCR
novel-miR-426	AGCTGCTCTCCTGTCTC	qRT-PCR
ssc-miR-331-3p	CAGTGTGTCTGTGGCCTA	qRT-PCR
U6	GCTTCGGCAGCACATATACT	qRT-PCR
HPRT	F: CAGTCAACGGGCGATATAAAAGT	qRT-PCR
	R: CCAGTGTCAATTATATCTTCAACAATCA	qRT-PCR
Note: F refers to forward primer; R refers to reverse primer.

## Sheet: Table S2
Table S2. Whole RNA-seq sequencing data statistics.
Groups	Sample name	Clean_Base (Gb)	Clean Reads	Mapped Reads	GC(%)	N(%)	Q30(%)
TH	TH1	17.14	114615614	108,809,939(94.93%)	46.54	0	94.17
	TH2	15.73	105247330	99,329,478(94.38%)	46.52	0	94.03
	TH3	17.56	117458810	111,565,592(94.98%)	45.92	0	93.93
TL	TL1	17.46	116852726	110,974,930(94.97%)	44.62	0	94.43
	TL2	15.61	104606786	99,693,936(95.30%)	47.42	0	94.13
	TL3	16.24	108693828	103,105,945(94.86%)	48.12	0	93.71
YH	YH1	16.6	111091324	105,510,213(94.98%)	47.79	0	94.16
	YH2	17.1	114309366	108,694,643(95.09%)	46.95	0	93.71
	YH3	17.33	115992192	110,815,440(95.54%)	46.34	0	94.21
YL	YL1	16.98	113472482	108,103,893(95.27%)	45.9	0	94.19
	YL2	17.29	115757696	109,750,846(94.81%)	47.89	0	94.42
	YL3	16.36	109599794	104,535,870(95.38%)	47.59	0	93.88

## Sheet: Table S3
Table S3. Different type circRNAs were identified using 2 softwares in each sample
Samples	CircRNA prediction				CircRNA type
	CIRI	Find_circ	Intersect		exon	intron	intergenic
TH1	1270	5731	895		800	66	29
TH2	1142	5224	782		688	60	34
TH3	1155	5200	774		697	56	21
TL1	1352	5190	934		800	102	32
TL2	4166	12910	3052		2755	211	86
TL3	2265	8776	1632		1472	119	41
YH1	2480	9232	1749		1591	109	49
YH2	2185	8137	1531		1376	117	38
YH3	2390	9022	1767		1603	120	44
YL1	1241	5510	873		779	53	21
YL2	2263	8637	1644		1482	115	47
YL3	2585	9830	1866		1657	148	61

## Sheet: Table S4
Table S4. All circRNAs expression profiles（SRPBM） in pig hearts tissues across four groups
ID	TH1	TH2	TH3	TL1	TL2	TL3	YH1	YH2	YH3	YL1	YL2	YL3
1:10906|18696	0	0	0.405508	0.348908	0.982118	0.250686	0.854028	0.593537	0.760846	0	0.349969	0.808285
1:1654692|1663793	4.18972	3.16132	2.60684	1.51193	6.9403	5.01372	4.75815	3.2051	2.51664	2.13567	4.89956	4.78753
1:7117529|7166248	0	0.7742	1.21652	0.407059	0.589271	1.06542	1.95206	1.48384	2.75075	0.593241	1.16656	2.42486
1:7160499|7166248	0.649112	0	0.984805	0	1.83329	0.940072	4.02613	3.2051	2.39959	0	0.93325	3.17096
1:8729492|8825081	0.531092	0	0	0.348908	0.72022	0.814729	0	0	0	0	0	0
1:8822877|8825081	23.368	13.2259	13.5555	10.1183	56.1772	30.333	24.6448	13.0578	25.4005	30.8486	50.1622	16.3522
1:12041132|12043885	0.472081	0	0.405508	0.581513	1.63686	0.814729	0.793026	0.890306	0	0	2.33312	2.61138
1:14817548|14851934	0.236041	0	0	0	1.37497	0	0.854028	0.296769	0.292633	0	0	0.43523
1:16307508|16307993	0	0	0	0.523362	2.42256	1.00274	1.09804	1.18707	0	0.593241	1.34155	0
1:16406041|16420284	0	0	0	0.46521	0.785695	0.376029	0	0	0	0	0.93325	0.621758
1:18938460|18978518	0	0	0	0.523362	0.130949	0.376029	0	0	0	0	0.233312	0
1:18947909|18978518	0.531092	0	0.579297	0.407059	2.35708	0.4387	0	0.296769	0	0.474593	0.408297	1.05699
1:18956801|18978518	0.472081	0	0	0.814118	1.04759	0.250686	0	0	0	0	0.466625	0.310879
1:18987938|19005183	0.590102	1.1613	0.463437	1.22118	0	1.69213	0.488016	1.06837	0.819372	0.177972	0	1.61657
1:27450521|27478260	5.66498	5.48392	4.46059	2.90757	18.8567	5.13906	8.72328	8.66565	8.25225	10.6783	19.3066	26.4247
1:27472676|27478260	3.06853	3.4839	2.72269	0	9.29738	4.82571	4.33114	0	4.50655	0	5.01622	10.1968
1:33271334|33278592	0	0	0	0	0.261898	0.376029	0	0.534184	0	0.296621	0.174984	0.310879
1:36964151|36994867	0	0	0.521367	0.581513	2.16066	0.689386	0.793026	0	1.17053	0.237297	1.4582	1.49222
1:37262884|37265976	0	0.451617	0.173789	0.290757	0.327373	0.564043	0	2.13673	0	0	0	0
1:41135588|41180922	0	0	0	0	0	0	0	0	0	0.415269	0.699937	0.248703
1:41144282|41180922	0	0	0.173789	0	0	0	0.30501	0.356122	0.292633	0	0	0.497406
1:44460412|44475731	0	0	0	0.290757	0.130949	0	0.61002	0.652891	0.468213	0.355945	0.349969	0.808285
1:45173524|45175843	0	1.80647	0	1.16303	6.35103	2.82022	3.41611	4.27347	4.44802	1.83905	3.3247	4.60101
1:52130362|52179177	0	0.709683	0.579297	0.46521	0	0.689386	0.793026	1.18707	1.34611	0	1.04991	2.54921
1:52134346|52179177	7.96638	6.70973	5.2716	6.5711	41.4454	14.6025	11.7124	10.9804	19.6064	8.95795	16.6235	15.1709
1:53397627|53413955	0.413071	0.19355	0	0.407059	0.982118	0.814729	0.30501	0.237415	0.117053	0.177972	0.524953	0.497406
1:54487286|54529700	0	0.645167	0.579297	0.988572	2.81541	1.12809	1.64705	1.36514	2.80928	1.4831	0	2.36268
1:55666252|55669095	2.77348	3.67745	2.60684	2.84941	18.1364	5.01372	11.0414	9.4966	6.90614	3.97472	8.10761	12.0621
1:55995701|56000362	0	0	0	0.174454	0.982118	0.4387	0	0	0.468213	0	0	0
1:71382432|71384471	1.29822	0.709683	0	1.45378	6.6784	3.38426	2.50108	2.19609	1.11201	0	2.85808	5.28494
1:75718076|75739270	0.354061	0	0	0	0.785695	0.501372	0.488016	0.771599	0.234106	0.296621	0.349969	0
1:75753869|75759232	0.295051	0	0	0	0	0	0.30501	1.06837	1.52169	0	0	0.808285
1:76649382|76727151	0	0	0	0.232605	0.785695	0.376029	0	0	0	0	0	0.248703
1:77086749|77087208	1.35723	0.709683	0.811015	0.639664	5.04154	3.13357	1.40305	0.534184	0.819372	0	0.699937	1.05699
1:82587980|82594233	0	1.29033	0.637226	0.523362	5.23796	0.188014	0.427014	0.356122	0.994952	0	0.991578	1.24352
1:85926481|85964180	0	0	0	0	2.42256	0	2.56208	1.72126	0	1.4831	2.15814	2.42486
1:87134227|87153004	0	0	0	0	1.44044	0.940072	1.70806	1.6619	0.936425	0	0	1.98962
1:94314527|94315177	0	0	0	0.290757	1.04759	0.752058	1.03703	0.652891	0.760846	0	0.699937	1.05699
1:94557868|94561324	1.00317	0.96775	0	0	3.863	2.31885	1.58605	0	1.34611	0.533917	1.51653	2.61138
1:95846715|95847499	0	2.00002	1.5641	2.84941	8.31527	4.32433	2.74509	1.42449	2.80928	0.889862	2.21647	4.29013
1:100589850|100603238	1.00317	1.41937	0	1.62824	6.15461	3.13357	4.02613	2.19609	0	1.42378	3.20805	3.60619
1:100589850|100613174	8.73351	5.74198	6.19848	5.40807	27.4993	17.6107	17.7516	13.592	17.7336	7.47484	13.3571	14.9222
1:103798188|103815098	0.531092	0.3871	0.579297	0.46521	1.11307	0.376029	1.09804	0.534184	0.760846	0.593241	0.816594	0.497406
1:106148090|106150609	1.06218	0	0	0.174454	1.96424	0.752058	0.671022	0.771599	0.468213	0.71189	0	0.870461
1:107552365|107553238	0	0.451617	0.695156	0	0	0	0.488016	0.712245	0.17558	0.593241	0.816594	0.373055
1:112996635|113013582	1.06218	0	0.695156	1.51193	4.19037	3.25892	1.76906	2.49286	2.69222	1.00851	1.80817	3.29532
1:113128000|113128579	0.944163	0.451617	0.868945	0.581513	1.63686	0.626715	0.91503	0.771599	1.17053	1.06783	0.758266	1.11916
1:115244389|115263755	0.708122	0	0	0.988572	1.83329	0.940072	1.64705	0.771599	0.936425	0	1.28322	1.8031
1:115553445|115579538	0	1.09678	1.15859	1.10487	3.92847	1.62946	2.9891	2.37415	2.57517	0	2.62477	2.42486
1:115553445|115585772	0.472081	0.709683	0.637226	0.639664	4.38679	1.37877	2.44008	2.01803	1.81432	0.771214	1.51653	1.92745
1:115553445|115595480	0.472081	1.03227	0.984805	0	3.53563	1.3161	2.31808	1.83997	2.51664	1.12716	1.16656	2.36268
1:119372718|119384719	0	0	0	0	0.589271	0	0.183006	0.415476	0.760846	0	0.699937	0.43523
1:119727110|119740313	0	0	0	0	2.81541	1.12809	0	1.18707	0	1.00851	2.04148	2.92226
1:119735151|119740313	1.88833	1.87098	1.91168	1.04672	0	2.75755	2.13507	1.48384	3.39454	0	2.91641	3.04661
1:119738115|119740313	0	0	0	0	3.92847	1.44144	1.03703	1.48384	2.04843	1.18648	1.16656	3.54402
1:119905146|119909321	0.767132	0	0.753086	0.639664	3.14278	1.88014	3.35511	2.25544	1.9899	0.771214	1.74984	2.11398
1:121160753|121179866	0	0.451617	0.637226	0.639664	1.76781	0.752058	1.15904	1.12772	0	1.00851	1.69152	2.23833
1:121213867|121216490	0	0	0	0	12.8985	0	3.84312	3.73929	3.57012	0	3.3247	0
1:121217326|121230821	8.91054	6.1936	6.89363	3.37278	32.6063	15.6052	14.5795	13.4733	21.0696	0	14.407	18.3419
1:127746552|127748761	0	0.516133	0.463437	0.46521	2.74993	0.877401	1.28104	1.42449	0	0	1.74984	0.870461
1:128003103|128008819	0.472081	0.258067	0	0.232605	0.982118	0	1.40305	0.47483	0.17558	0.296621	0.349969	0.43523
1:129062737|129078630	5.54696	4.77423	5.38746	3.48908	18.9876	13.0983	10.9194	7.12245	11.2956	8.95795	16.6235	9.01549
1:129651197|129662208	0	1.61292	1.10066	2.96572	8.38074	4.07365	4.27014	2.67092	3.33602	2.01702	2.97473	4.16578
1:129687076|129688206	4.30774	3.61293	4.75023	4.07059	16.2377	6.70585	8.60128	4.09541	6.84761	3.91539	9.39083	5.78235
1:130233523|130256849	0.413071	0.3871	0	0.290757	0.523796	0.376029	0.488016	0.534184	0	0	0	0
1:130233523|130278467	0.354061	0	0.521367	0.232605	0.982118	0.501372	0.61002	0.534184	0.468213	0.593241	0.583281	1.24352
1:131326820|131340853	0	0.516133	0.463437	0.755967	2.68446	1.69213	1.40305	2.19609	1.46316	0.71189	0	2.17615
1:137638041|137638586	1.59328	2.90325	3.1282	0	7.98789	4.88838	4.51415	3.32381	4.15539	4.09337	7.0577	7.7098
1:143953852|143960599	0	0	0	0	0	0	0.488016	0.178061	0.292633	0.296621	0.233312	0
1:145568782|145572777	0.472081	0.258067	0	0.697816	0.916644	0	0.61002	0	0	0.533917	0.524953	0.746109
1:146194240|146210585	0.295051	0	0	0	1.37497	0.814729	1.28104	0.712245	1.17053	0	0.408297	0.994812
1:147750272|147767245	0.472081	0	0.231719	0	0.261898	0.376029	0.244008	0	0	0.830538	0.233312	0.43523
1:149478221|149488620	0.413071	0.58065	0	0	1.70234	0.501372	1.28104	0.534184	0.702319	0	0.641609	0
1:152700474|152737450	0	0	0	0.232605	0	0.125343	0.244008	0.178061	0.351159	0	0	0
1:152738680|152751454	0	0	0.173789	0	1.04759	0.188014	0.366012	0.356122	0.351159	0	0.408297	0
1:161909790|161920459	0	0.903233	1.21652	0	2.35708	0	0	2.3148	2.75075	1.12716	2.39145	3.66837
1:161909790|161924707	2.24239	0	2.20133	0	5.43439	3.25892	5.36817	3.9767	8.77899	0	4.72458	0
1:163743155|163758473	0.767132	0	0.753086	1.04672	4.64869	1.37877	1.89106	0.94966	0	1.24581	1.92483	1.18134
1:163749389|163758473	0.531092	0	0.289648	0.46521	1.83329	0	1.09804	0.712245	0.409686	0	0.758266	0
1:166033284|166037819	0.413071	0.322583	0.289648	0.988572	3.6011	1.69213	1.40305	0	0.819372	0	2.09981	1.74092
1:166036953|166044981	0	0	0	0	1.57139	0.814729	1.03703	0.94966	1.05348	0	0.466625	0.808285
1:166885040|166890686	0.177031	0.129033	0	0.348908	0.982118	0.564043	0	0	0	0	0	0
1:168647302|168675907	0.413071	0	0	0.116303	0.523796	0.188014	0.427014	0	0	0	0	0
1:169393952|169430733	1.00317	0	0.868945	1.10487	3.47015	1.88014	0	0.712245	2.28254	1.30513	2.79975	2.0518
1:169482790|169559446	0	0	0.579297	0.523362	1.11307	0.752058	0.854028	0.94966	0.760846	0.593241	0.758266	0.994812
1:169491976|169559446	1.00317	0	0.347578	0	3.6011	0.940072	1.09804	1.60255	1.58022	1.42378	1.80817	3.66837
1:169503333|169559446	2.06536	1.03227	0.579297	1.91899	3.3392	2.75755	3.0501	1.89932	0	0.830538	2.85808	3.23314
1:169521968|169559446	1.12119	0	0.984805	1.22118	1.63686	1.44144	2.01307	0	0	0	1.10823	0
1:169540497|169559446	1.35723	1.09678	0.984805	0	4.1249	1.62946	2.68409	1.36514	2.10696	0	1.63319	2.67356
1:169549660|169559446	0.531092	0	0	0	0.785695	0.501372	1.03703	0.356122	1.58022	0.71189	0.991578	1.74092
1:169551755|169559446	3.42259	0	2.72269	3.02387	9.69023	6.14181	5.18517	4.80765	7.2573	2.07634	0	6.09323
1:169821469|169829760	0.944163	0	0	1.16303	3.92847	2.00549	1.52505	1.42449	1.93138	0	1.74984	1.36787
1:175149204|175153083	0	0	0.115859	0.116303	0.851169	0.814729	0.427014	0	0.643792	0	0.233312	0.373055
1:175244214|175246746	0.354061	0	0.173789	0	0	0.4387	0.30501	0.534184	0.292633	0	0.466625	0.248703
1:175412141|175432656	0	0	0.231719	0	0	0	0	0.415476	0	0.474593	0.466625	0.373055
1:180407635|180431593	1.00317	0.516133	0	0.46521	3.01183	0	1.34204	0	0	0.652566	0.93325	1.24352
1:181739654|181743674	0	0	0	1.62824	9.82118	4.76303	2.37908	3.08639	3.86275	0	0	5.9067
1:182147249|182169099	0	0	0	0.581513	1.44044	1.00274	0.671022	0.534184	1.05348	0	0	0.559582
1:182161653|182194969	0.885153	0.903233	0	0.639664	3.92847	1.37877	1.95206	0.47483	2.39959	0.949186	1.04991	1.98962
1:182184848|182194969	1.00317	0	0.231719	0.639664	2.09519	2.94556	2.07407	2.07738	2.80928	0.949186	1.51653	1.49222
1:182231886|182234106	1.06218	0.451617	0.811015	0.290757	2.55351	2.25617	0	1.95867	1.40464	1.89837	0	1.36787
1:182688834|182720865	0	0	0	0	0.523796	0	0.488016	0.237415	0.351159	0.177972	0	0
1:182709191|182720865	0	0	0	0	0	0	0	0	0.526739	0.415269	0.641609	0.621758
1:184914188|184923633	0	0	0	0	0	2.00549	2.07407	2.90833	3.33602	0	1.98316	4.97406
1:188591477|188594965	0.177031	0	0.173789	0.348908	0.589271	0.188014	0.671022	0.534184	0.643792	0.296621	0.816594	0.186527
1:189124504|189138606	1.1802	0	0.868945	0.930421	4.91059	1.25343	1.40305	0.415476	1.81432	0	1.69152	2.11398
1:203531906|203537078	0	0	0	0.348908	2.42256	0.940072	1.70806	0.771599	0.702319	0.415269	1.39987	0.994812
1:203531906|203547745	0.590102	0	0	0.348908	1.63686	0.940072	0	1.06837	0.351159	0	0	0
1:203531906|203561227	0	0	0	0	0.72022	0.877401	0.427014	0.712245	0.585266	0.415269	0.991578	0
1:205515399|205527866	0.295051	0.516133	0.984805	0	2.29161	1.3161	1.58605	2.37415	1.34611	0.355945	1.10823	2.11398
1:205515399|205557988	0	0.258067	0.289648	0.116303	0.982118	0.376029	0.244008	0	0.643792	0	0	0.310879
1:215371012|215389275	0	0	0	0.232605	1.24402	0.564043	1.09804	0.771599	0	0	0.816594	0
1:216148995|216177064	8.55648	0	6.48812	9.65312	33.1956	14.9158	16.3485	7.12245	9.94952	0	9.91578	11.3782
1:216148995|216199042	0	0	0.231719	0.407059	0.916644	0.313357	0	0.534184	0.468213	0	0.699937	0.310879
1:216427782|216434127	0	0	0	0.290757	0.458322	0.501372	0.30501	0.652891	0	0	0	0
1:216914275|216951002	0.649112	0.3871	0	0.232605	1.44044	0	0.427014	0.534184	0.292633	0	0.524953	0.43523
1:217328001|217351085	0.295051	0.129033	0.231719	0.46521	1.37497	0.814729	0.61002	0	0.643792	0	0	0.559582
1:217786693|217794582	0	0.645167	0.579297	1.04672	4.64869	2.13083	1.70806	1.36514	2.04843	0.71189	1.34155	0.994812
1:217793463|217794582	0.885153	1.1613	0	1.22118	4.25585	2.06816	0.976032	0.890306	0.351159	0	0.699937	0.248703
1:219010541|219028462	0	0	0	0	0.785695	1.50412	1.46405	0.593537	0.936425	1.06783	1.34155	0.994812
1:221525215|221545099	0.236041	0	0.405508	0.87227	1.24402	0.376029	0.549018	0.593537	0.760846	1.36446	1.34155	0.746109
1:227998338|228037829	0.531092	0	0	0.174454	0.130949	0.313357	0	0.178061	0.526739	0.118648	0	0.373055
1:227999397|228037829	0.11802	0.838717	0.521367	0.988572	2.22613	1.00274	0	1.60255	1.87285	0	0.991578	0.621758
1:228032343|228037829	0.590102	0.322583	0	0.174454	1.37497	0.814729	0.854028	0.47483	0.877899	0	1.04991	1.43004
1:228980934|228986161	0.295051	0	0.347578	0	0.785695	0	0.549018	0.593537	0.526739	0	0.758266	0.497406
1:228980934|229026540	0.236041	0	0	0	0.261898	0	0	0	0	0.415269	0.233312	0.621758
1:236043218|236061313	0	0.96775	0.868945	0.697816	2.09519	1.56679	1.58605	1.18707	0	0.533917	0.93325	3.23314
1:240889406|240900266	0.177031	0.3871	0.231719	0	0.654745	0	0	0	0	0.296621	0.291641	0.559582
1:241979932|241998014	1.23921	0.7742	0	0.697816	4.71417	1.88014	3.47711	1.72126	2.10696	0.71189	0.583281	3.35749
1:241979932|242004276	0.590102	0	0.115859	0.697816	0.982118	0.313357	0.30501	0	0.994952	0.296621	0.524953	0.994812
1:242111791|242113126	0	0	0	0.290757	1.11307	0.313357	0.854028	0.356122	0.234106	0.177972	0.583281	0.870461
1:242111791|242116331	0	0.322583	0.231719	0.581513	1.30949	0.814729	0.366012	0.593537	0.351159	0	0	1.05699
1:242242621|242295584	0.413071	0.322583	0	0	0	0	0.488016	0.296769	0	0.355945	0.583281	0.248703
1:250966943|250967638	0.590102	0.645167	0.231719	0.697816	1.76781	0.752058	0	0.830952	0.819372	0.415269	1.39987	0.932637
1:252431131|252435454	0	0	0.289648	0.523362	0.982118	0.564043	0.427014	0.652891	1.28758	0	0.116656	0.559582
1:263873074|263916275	1.53426	0	2.66477	1.27933	4.19037	3.19625	3.84312	3.26446	5.5015	1.83905	3.38303	5.03624
1:263873074|263940366	2.12437	2.96777	1.73789	0	5.43439	3.00823	7.25924	3.32381	8.72046	3.02553	4.78291	7.02586
1:266296454|266312704	1.65229	0	0	1.62824	10.345	4.76303	4.57515	2.37415	5.5015	1.77972	3.44136	4.16578
10:6630156|6634487	0	0.129033	0	0.290757	0.392847	0.4387	0.793026	0.178061	0.17558	0	0.408297	0.248703
10:6871371|6899835	0	0	0.463437	0	0.654745	1.19076	2.86709	2.4335	2.28254	0.71189	2.2748	4.22795
10:7247065|7247588	0	0	0	0	0	0	0.91503	0.890306	1.7558	0.652566	0.699937	0.43523
10:8265577|8271193	0	0	0	0.755967	3.92847	1.44144	4.20914	4.33282	5.26739	0	3.3247	5.34712
10:11693303|11694808	0	0.645167	0	0	2.09519	0.814729	0.976032	0.593537	0.585266	0.593241	0.816594	0
10:13491755|13527498	0	2.96777	0	1.04672	1.57139	3.32159	1.95206	2.01803	4.56507	0	2.50811	3.60619
10:17478592|17481300	0	0	0	0	1.83329	0.877401	0.671022	0.593537	0.585266	0	0.583281	0.870461
10:20423359|20492105	0.708122	0	0	0.46521	2.48803	0.814729	1.15904	0	0.994952	0.296621	1.39987	0.746109
10:20438111|20492105	0	0	0	0	0.589271	0	0.671022	0.534184	0.526739	0	0.991578	0.621758
10:20469603|20492105	0	0	0	0.523362	2.81541	0.814729	1.40305	1.06837	0	0	0.758266	2.42486
10:24788311|24799565	0	0	0	0	0.458322	0	0	0.830952	0.877899	0.355945	0.291641	0.621758
10:24795546|24799565	0	0	0	0	2.09519	0	0.61002	0.47483	0.702319	0.237297	0.524953	0.870461
10:26180874|26195694	0	0	0.868945	0	1.30949	0	1.52505	0.771599	1.17053	0.71189	1.28322	0.808285
10:26180874|26218089	0	0	0	0	0	0	2.31808	0.94966	3.86275	1.24581	2.91641	2.54921
10:29037750|29038934	2.36041	2.38712	1.44824	0.755967	11.458	7.20722	0	5.69796	0	1.4831	0	5.53364
10:31153774|31157554	0	0	0	0.523362	0.72022	0.689386	0.488016	0	0	0	0.466625	0
10:32800584|32827084	0.767132	0	1.10066	1.22118	3.01183	1.25343	1.52505	0	1.11201	0	1.69152	1.86527
10:41564698|41568111	0	0	0.579297	0	0.327373	0.376029	0.61002	0.356122	0.17558	0	0.291641	0
10:42063516|42079536	2.53744	0	0	1.86084	14.3389	5.51509	7.86925	11.574	9.89099	2.84756	5.77448	10.7564
10:42063516|42147610	0	2.12905	1.67996	2.96572	23.047	7.14455	8.54028	9.19983	13.8708	0	6.24111	11.2538
10:44830780|44849953	2.47843	1.22582	1.04273	1.74454	7.00578	2.25617	3.96513	2.07738	3.62865	2.13567	3.67467	3.48184
10:44830780|44857707	1.12119	0.58065	0	1.04672	2.35708	0	1.76906	1.72126	1.22906	0	2.04148	2.11398
10:45992309|46006364	1.35723	1.1613	0.984805	1.39563	7.26767	2.75755	2.37908	2.96769	3.80423	1.4831	3.38303	4.3523
10:45992309|46022353	0	0	0.984805	1.16303	4.64869	2.94556	2.07407	1.95867	2.45812	0	2.44978	0
10:45992309|46027671	0	1.5484	1.33238	2.20975	9.69023	2.88289	5.24617	3.79864	5.5015	2.01702	4.49127	4.91189
10:53089612|53104147	0	0	0	0	0.458322	0	0.427014	0.415476	0.292633	0.296621	0.408297	0.310879
10:53169687|53202893	1.47525	1.1613	0	1.39563	8.44622	0	3.2331	2.25544	0	1.54243	2.79975	5.09841
10:53197803|53202893	0	1.03227	0.811015	1.10487	4.64869	0	2.62308	1.48384	2.80928	0.949186	0	3.04661
10:53197803|53245866	0.649112	0	0.695156	0.581513	2.81541	1.25343	1.95206	0	0	0	1.34155	1.98962
10:56466524|56478719	0	0.903233	0.811015	1.80269	7.26767	4.07365	1.40305	1.48384	2.57517	1.4831	2.91641	2.67356
10:59913525|59919743	0	1.09678	0.984805	1.51193	4.19037	2.56953	1.46405	1.89932	1.81432	1.18648	2.15814	2.0518
10:63899363|63912175	0.177031	0	0	0	0.196424	0.313357	0.61002	0.356122	0.468213	0	0.408297	0.248703
10:68959424|68970531	0	0.3871	0.521367	0.639664	1.17854	0.940072	0	0.771599	1.52169	0.533917	0.758266	0
10:69201376|69235186	3.00952	3.67745	2.49098	4.6521	19.7733	9.65141	9.69931	10.9211	9.36425	3.97472	8.98253	17.4714
11:543480|562934	1.00317	0.838717	0.521367	0	1.83329	0.752058	1.09804	1.00901	0.877899	0.415269	1.10823	0.683934
11:552302|562934	1.59328	1.5484	1.39031	0	4.38679	2.1935	2.9891	1.89932	1.52169	0	1.80817	3.48184
11:603753|604571	0.885153	2.12905	0	0.988572	4.58322	3.32159	0	1.36514	0.702319	0.652566	1.98316	2.23833
11:675689|686516	0.767132	0	0.579297	0.814118	1.24402	1.44144	0.854028	0	1.17053	0	1.16656	1.98962
11:675689|694132	0	0	0	0	0.851169	0	0.488016	0.534184	0.643792	0	0	0
11:1141224|1141776	1.35723	1.03227	0	1.74454	7.85695	6.32982	5.12417	3.85799	5.56003	2.55094	3.26637	4.53883
11:1141224|1163643	0.885153	0	1.5641	0	0.523796	0.501372	2.01307	0	0.409686	0.296621	0.641609	1.18134
11:3208399|3208876	0	0	0	0	1.24402	0.940072	0	0	0	0.355945	0.699937	0.43523
11:4104218|4118265	0.413071	0	0.173789	0.581513	1.44044	0.940072	1.03703	0.890306	0.819372	0	0	0.559582
11:5503065|5507316	1.53426	1.09678	1.21652	1.33748	5.82723	0	0	1.6619	2.22401	1.00851	0	2.0518
11:5503065|5524214	0.354061	0.3871	0.579297	0.290757	1.24402	1.37877	1.40305	1.78061	0.468213	0.830538	1.92483	2.54921
11:5503065|5546751	0.649112	0.58065	0.405508	0	1.11307	0	0.793026	0	0	0.415269	0.466625	0.559582
11:5524053|5581004	0.531092	0.58065	0	0	1.24402	1.25343	2.19607	1.24643	2.16548	0	1.80817	2.61138
11:5587551|5602241	0.413071	0.58065	0.405508	0.755967	2.16066	0.626715	2.62308	1.5432	0	0.71189	1.74984	2.0518
11:10984951|11001848	0.11802	0	0	0	0.392847	0	0.427014	0.534184	0	0.177972	0.291641	0.497406
11:16624767|16625500	1.06218	2.19357	0.868945	0.232605	1.96424	2.06816	1.58605	0.94966	0.468213	0.415269	0.641609	1.05699
11:18256532|18290494	0	0.451617	0	0	0.654745	0	0.488016	0.356122	0	0.593241	0.524953	0.559582
11:18313796|18361632	0	0	0.173789	0.46521	0.72022	0.313357	0.366012	0	0.234106	0	0	0
11:20710449|20719541	0.295051	0	0.521367	0.46521	1.83329	0.689386	2.01307	2.73027	2.92633	1.18648	3.3247	3.23314
11:21020402|21022536	0.236041	0.129033	0	0.523362	3.27373	0	0.671022	0.593537	0	0.296621	0.816594	0.373055
11:21327945|21354747	0	0	0	0	0.523796	0.376029	0	0.47483	0	0.830538	0.408297	0.497406
11:21789455|21805764	0	0	0	0	0	0	0.427014	0.94966	0.585266	0.296621	0.524953	0.559582
11:21797314|21805764	0.472081	0	0	0	1.50591	0.313357	0.488016	0.712245	1.11201	0	1.80817	0
11:23784316|23826266	0	0	0.115859	0	0	0	0.549018	0.652891	0.585266	0	0	0
11:25209180|25224424	0	0	0	0	3.01183	0	1.34204	0.94966	2.22401	0	0	2.48703
11:25563087|25589582	0	0	0	0	0	0.689386	0	1.30578	0	0.355945	0.641609	1.36787
11:25573447|25589582	0	0	0	0	0	0	0.793026	0	0.994952	0.533917	0.93325	0.932637
11:33313986|33336182	0.236041	0	0	0	1.30949	0.501372	0.732024	0.890306	0	0.296621	0.699937	0.994812
11:50762620|50773425	0.295051	0	0.405508	0.697816	2.16066	1.00274	1.70806	0.771599	2.16548	1.30513	1.4582	1.18134
11:77489152|77510259	0	0.3871	0.289648	0	1.37497	0.940072	0.732024	0.652891	0.409686	0	0.583281	0.932637
11:78349882|78356609	0.767132	0.451617	0.521367	0.407059	1.70234	0.940072	0.854028	0.534184	0.585266	0	0.349969	0.746109
12:11253178|11268222	0.472081	1.5484	1.5641	3.60538	9.03549	2.69487	3.59912	3.2051	3.27749	0	5.42452	3.54402
12:12801758|12807169	0.11802	0	0	0	0.851169	0.752058	0.183006	0.237415	0.760846	0	0.524953	0.746109
12:16195632|16211961	0	0	0	0	0.72022	0.940072	0.671022	0.830952	1.11201	0.237297	0.991578	0.559582
12:16953323|16954694	2.53744	1.48388	0	0	2.35708	1.3161	1.52505	2.13673	2.04843	0.949186	1.69152	2.11398
12:18552929|18555766	0.649112	0	0.463437	0.348908	1.76781	0	0.732024	0.890306	1.46316	0	0	0
12:24327241|24328063	0	0	0	0	1.11307	0.501372	0.488016	0.771599	0.526739	0.177972	0	0.373055
12:27298750|27312593	0	0	0	0.930421	3.14278	0	1.70806	1.12772	0.819372	0.474593	0.991578	0
12:31358562|31388511	0	0	0	0.523362	0.72022	0.376029	0.30501	0.356122	0.760846	0	0	0
12:31358562|31398979	1.06218	0.3871	0.173789	0.407059	2.42256	1.19076	0.976032	0	1.52169	0.889862	0.349969	0.932637
12:32060088|32067455	0.295051	0	0	0.232605	4.38679	1.81747	1.89106	0.534184	0.819372	0.474593	0	0.808285
12:35952997|35960199	0.472081	0	0	0	1.30949	0	0.488016	1.48384	0.760846	0	0.641609	0.870461
12:36103170|36105578	0.413071	0	0	0.232605	0.523796	0.313357	0.30501	0.178061	0	0.474593	0.349969	0.621758
12:36167409|36170928	0	0	0	0.523362	0.785695	0.376029	0	0.712245	0	0.296621	0	0
12:37496922|37517080	0.236041	0	0	0	0.327373	0	0	0	0	0.771214	0.466625	0.248703
12:37509450|37517080	0	0	0	0.348908	0.851169	1.3161	1.34204	1.48384	0.994952	0.237297	1.57486	1.36787
12:42589975|42596350	0	2.45163	0	0	5.76176	3.13357	2.62308	2.07738	2.04843	0	0	0
12:42750233|42762928	1.65229	1.29033	0	0	3.47015	2.25617	4.94116	2.19609	3.33602	2.07634	4.1413	6.09323
12:43096806|43097800	0.413071	0.129033	0.463437	0.87227	1.76781	1.44144	0.549018	1.18707	0.234106	0.296621	0	0.621758
12:43673069|43691261	0.826143	0.838717	0	1.33748	4.97607	1.37877	1.40305	1.06837	1.05348	0.71189	1.22489	2.17615
12:50206420|50213931	0	0.451617	0.521367	0.930421	1.63686	0.877401	1.09804	0.237415	0.409686	0.296621	1.04991	0
12:50764871|50783029	0.531092	0.516133	0.347578	1.04672	1.37497	0.250686	1.22004	1.30578	1.34611	0.474593	0.466625	0.621758
12:51636713|51680596	0	0.58065	0	0.348908	1.44044	0	0.61002	0.771599	1.58022	0	0	1.11916
12:55430702|55432293	1.1802	0.838717	0.521367	0.46521	8.31527	1.37877	1.46405	0.712245	0.994952	0.533917	1.39987	1.67875
12:56438413|56473522	0.708122	0.3871	0.289648	0.290757	2.09519	0.689386	0.549018	0.712245	0.526739	0	0.816594	0.373055
12:56971607|56986734	0.708122	0.322583	0.811015	0.930421	5.76176	1.62946	2.80609	1.6619	2.22401	1.00851	1.22489	2.61138
12:59273100|59283672	0	0	0	0.407059	1.11307	1.06542	0	0	0	0	0	0
12:59273100|59296987	1.88833	1.61292	0	2.61681	5.36891	4.387	5.97819	4.80765	4.56507	1.42378	0	4.41448
12:59821853|59822490	0	0	0	0	2.42256	1.3161	0.61002	1.72126	1.69727	1.42378	1.10823	1.49222
12:60348042|60376920	0.354061	0.516133	0	0.407059	0.851169	0.4387	1.58605	0.712245	1.9899	0.533917	0.699937	0.808285
12:60366858|60376920	1.82932	0	0.984805	0.87227	4.51774	1.62946	2.62308	2.73027	2.8678	1.24581	2.68309	1.8031
13:4115487|4120836	0	0.58065	0.231719	0	0	0.814729	0.61002	0.47483	0.702319	0	0	0.621758
13:4407150|4414280	0	0.516133	0	0	1.57139	0.501372	1.64705	0.356122	0.526739	0	0.291641	0.746109
13:14841306|14851051	0.295051	0	0	0	1.50591	1.19076	0.732024	0.593537	0.760846	0	0	0
13:14841306|14877553	0.236041	0	0	0	1.89876	1.44144	1.52505	0.771599	0.643792	0	0	0
13:18341600|18350103	0	0	0	0.116303	0.523796	0	0.427014	0.237415	1.11201	0.415269	0.991578	0
13:22216776|22239729	0	0	0	0	3.3392	2.38152	2.07407	1.36514	2.28254	0	0	2.67356
13:23319029|23322097	0.767132	0.645167	0.289648	0.407059	0.982118	0.564043	0.549018	0.47483	0.292633	0	0.291641	0.43523
13:23319029|23330244	0.236041	0.58065	0.405508	0.348908	1.30949	1.69213	0.91503	0	1.28758	0	0	0.310879
13:26086741|26109530	0.236041	0.3871	0.753086	0.523362	0.785695	0	0	0.178061	0.702319	0	0.583281	0
13:30110846|30113591	0	0	0.347578	0.232605	0.261898	0.814729	0.244008	0	0.351159	0	0	0.497406
13:30516967|30547685	1.59328	1.48388	0.926875	1.97714	5.69629	3.25892	3.47711	2.84898	3.68717	0	2.79975	4.72536
13:30516967|30564659	0	0	0.521367	0	1.83329	0	0.671022	0.593537	0.585266	0.771214	0.758266	0.621758
13:30524874|30547685	1.1802	0	0.637226	1.22118	5.10701	2.06816	1.09804	1.48384	3.21896	1.12716	1.98316	2.11398
13:31673546|31676127	2.18338	2.45163	2.1434	2.32605	10.4759	4.26166	5.36817	5.69796	7.4914	3.6781	6.94105	4.97406
13:32471840|32478114	2.00635	0	1.21652	1.57009	5.82723	3.00823	0	2.96769	0	0	3.90798	0
13:34824030|34825924	0	0	0	0.348908	2.22613	1.12809	1.09804	1.00901	0.819372	0	1.22489	0.559582
13:38509184|38545830	0	0.58065	0.579297	0.46521	1.44044	0.689386	0	0	0.994952	0	0	0
13:38526031|38545830	0.531092	0.838717	0.637226	0	0.785695	0.376029	0	0.652891	0.409686	0.237297	0.408297	0.683934
13:38531389|38545830	3.36358	2.90325	2.60684	1.91899	10.1486	6.14181	8.23527	5.63861	8.89604	3.73742	5.01622	10.6321
13:38536703|38545830	0	0	0	0.930421	2.09519	1.19076	1.95206	0	1.93138	0	0.816594	0
13:38538687|38545830	1.12119	0.838717	0	0.697816	5.17249	2.69487	2.62308	1.95867	2.39959	0	2.39145	0
13:39468507|39468774	0	0	0	0.232605	0.654745	0.376029	0	0	0	0.474593	0.583281	0.621758
13:65289860|65330679	0.236041	0.58065	0	0.988572	1.89876	0.313357	0.976032	0.296769	1.22906	0.237297	0.699937	0.43523
13:66114472|66116302	0	0	0.405508	0.407059	0.523796	0.376029	0.30501	0	0	0	0	0.248703
13:66493801|66495580	0	0	0	0.639664	5.69629	2.1935	2.80609	1.83997	1.17053	1.66108	3.14972	3.10879
13:73237139|73239444	0.413071	0	0	0	0	0	0.488016	0.415476	0.351159	0	0	0
13:73882476|73890683	0	0	0.405508	0.290757	0.458322	1.06542	0.183006	0	0.643792	0	0.291641	0
13:75615215|75652667	2.06536	2.25808	2.1434	1.97714	6.28556	2.25617	2.68409	2.90833	2.51664	0	0	4.47666
13:79309593|79314147	0	0	0	0	0.392847	0	0.183006	0.534184	0.17558	0	0	0
13:79490411|79496843	0	0	0	0	0	0	0.61002	0.356122	0.760846	0	0.524953	0
13:82256891|82274534	0	0	0.811015	0.523362	3.20825	2.00549	0	0.830952	1.28758	0.237297	2.97473	2.79791
13:82256891|82285635	0.236041	0	0.289648	0.407059	2.09519	0.940072	1.83006	1.48384	1.87285	0.71189	1.74984	1.49222
13:82802690|82893436	0	0.322583	0	0	0.589271	0	0.549018	0.415476	0.526739	0.237297	0.641609	0.808285
13:83270062|83271995	0	0.451617	0	0	1.37497	0.564043	0.427014	0	0.351159	0.355945	0.641609	0.248703
13:91368437|91378095	0	0.129033	0.115859	0	0.130949	0.250686	0	0.356122	0.409686	0.237297	0.583281	0.248703
13:95698444|95703536	0	0	0	0	1.50591	0	0.976032	0.593537	0.702319	0.474593	0.874922	0.932637
13:95702963|95703536	0	0	0	0	3.863	1.44144	0.854028	1.24643	0.994952	0.830538	1.51653	0
13:99987011|100035111	0	0	0	0	0.916644	0.4387	0.244008	0	0	0.474593	0.524953	0.497406
13:107080757|107085025	0	0	0	0	0.392847	0.250686	0.671022	0.237415	0.234106	0.118648	0	0.248703
13:108816286|108854260	3.71764	2.12905	1.91168	1.74454	5.76176	2.82022	2.74509	3.79864	3.51159	0	3.49969	3.97925
13:108873722|108880840	0.354061	0.258067	0.231719	0	0.72022	0.4387	0	0	0	0	0	0
13:108874660|108880840	0	0	0	0	2.61898	0.564043	0	0	1.05348	0.415269	1.04991	1.18134
13:110168822|110200698	1.00317	0	0	0.46521	2.35708	0.376029	0.976032	0.712245	0	0	0	0.497406
13:120778216|120779879	0.472081	0.322583	0.579297	0	3.40468	0	1.09804	1.06837	0.702319	0	1.10823	1.11916
13:120919103|120935351	0.944163	0.903233	0.811015	1.33748	4.91059	2.82022	2.25707	3.08639	3.04338	0.830538	1.92483	1.49222
13:120931036|120935351	1.12119	1.29033	0	0.814118	6.02366	2.94556	2.07407	1.24643	2.80928	1.12716	1.80817	1.98962
13:121588580|121596427	6.90419	3.74197	4.80816	4.18689	12.7021	9.21271	7.25924	3.67993	6.55498	5.51715	9.27417	5.03624
13:122727540|122750151	0	0.58065	0.637226	0	1.04759	0.689386	0.732024	1.83997	1.46316	0	0.874922	1.61657
13:134998506|135020313	4.24873	2.51615	3.01234	5.11731	19.184	8.52332	9.88232	9.4966	13.3441	4.38999	10.674	12.4352
13:134998506|135062178	0	0	0	0	1.76781	0	0	0.593537	0.585266	0.355945	0.93325	0.497406
13:135007591|135020313	1.59328	1.48388	2.43305	0.930421	6.22008	3.32159	3.84312	1.83997	0	0.949186	3.55802	3.17096
13:136447200|136448423	0	0	0	0.232605	0.130949	0.313357	0	0	0.17558	0	0	0
13:138689544|138692413	0	0	0.289648	0.407059	1.76781	0.940072	0.732024	0.830952	1.11201	0.296621	0.874922	0.621758
13:140731010|140750477	0	0.258067	0	0.407059	0	1.19076	2.01307	1.30578	3.45307	0	1.51653	3.10879
13:140805618|140817139	0	0	0	0.639664	1.96424	0.940072	0.549018	0.94966	0.877899	0.771214	0.699937	0.746109
13:145888937|145915351	0	0	0	0	0.261898	0.313357	0.366012	0.237415	0.117053	0	0	0
13:146005476|146078858	0	0	0.347578	0.232605	0.261898	0.313357	0	0	0.877899	0.237297	1.4582	0.870461
13:146036553|146078858	1.06218	0.96775	0	0.581513	1.11307	0.501372	0.854028	0.534184	0.526739	0.830538	3.90798	1.43004
13:146058078|146078858	0.708122	0.709683	0.984805	0.523362	1.83329	0	0.671022	1.18707	0	0.771214	3.03306	1.67875
13:146421223|146435567	0.295051	0.19355	0	0.232605	1.89876	0.376029	0.732024	1.30578	0.877899	0.118648	0.466625	0.683934
13:146421223|146438569	0.11802	0.451617	0	0.348908	0.589271	0.125343	0	0.178061	0	0	0	0.559582
13:147837956|147839301	2.47843	0	1.10066	0	2.88088	3.44693	4.02613	1.6619	4.03833	0	2.91641	2.98444
13:148496646|148534946	0	0	0.115859	0.232605	1.30949	0.940072	0	0	0.409686	0	0.466625	1.05699
13:148517273|148534946	0.649112	0.903233	0.926875	0	4.05942	2.06816	1.89106	1.42449	0.994952	0.949186	2.09981	6.03105
13:157589373|157628266	0.236041	0	0	0.407059	1.63686	1.12809	1.58605	0.890306	0	0	0.758266	1.49222
13:157615688|157628266	0	0	0	0	1.30949	1.62946	1.15904	1.24643	0.234106	0	0.816594	1.49222
13:157683719|157702233	0.177031	0	0.231719	0	1.04759	0.626715	0.427014	0.830952	0.526739	0	0	0.746109
13:160165781|160204775	0.354061	0	0.868945	0.174454	1.44044	0.376029	0	0.356122	0.409686	0.237297	0.466625	0.932637
13:165850549|165891486	0.413071	0.322583	0.405508	1.22118	2.81541	1.88014	1.83006	1.95867	1.93138	0.889862	2.2748	0.932637
13:200012507|200018021	1.00317	0.709683	0	1.39563	8.05337	2.75755	3.35511	3.2051	3.51159	1.18648	3.79133	4.72536
13:200704929|200731785	0	0.903233	0.347578	0.581513	3.47015	0	2.80609	2.3148	2.98486	0	1.10823	3.48184
13:200707866|200731785	3.77665	2.64518	0	1.62824	15.1901	11.3435	5.24617	4.7483	5.79413	2.84756	8.63256	5.53364
13:201032394|201068601	0	0	0.347578	0	0.327373	0	0	0	0	0.237297	0.233312	0.373055
13:204638612|204671119	0	0.19355	0	0	0.654745	0	0.122004	0.356122	0.234106	0	0	0.43523
13:206986084|206990757	0.354061	0.322583	0	0.46521	0.72022	1.06542	0.793026	1.30578	0.643792	0	0.699937	0.559582
14:919880|920515	0	0	0.405508	0	1.44044	1.06542	0.976032	0.415476	2.16548	0	0.93325	0
14:6745390|6771753	0	0	0	0	5.23796	3.63495	3.53811	2.13673	2.39959	0	2.85808	5.09841
14:9478895|9498411	1.65229	0.709683	0	1.80269	4.51774	2.94556	3.0501	1.60255	3.7457	1.54243	2.68309	2.79791
14:9478895|9505715	0.708122	0.645167	0.463437	1.10487	7.33315	1.94282	3.2331	2.73027	3.92128	0.889862	3.67467	4.29013
14:9497312|9498411	0	0	0	0	2.81541	1.19076	2.13507	0	2.22401	1.18648	2.21647	1.92745
14:9497312|9505715	1.06218	0	0	0.814118	6.08913	0	1.83006	1.83997	2.8678	1.60175	2.56644	0
14:12913616|12917849	0	0	0.695156	0	0.589271	0.501372	0.793026	0	0.292633	0.355945	0.641609	0.683934
14:16499557|16552330	0	0.451617	0	0	0.130949	0	0.183006	0.652891	0.234106	0	0	0.124352
14:20168415|20203263	0.177031	0	0.521367	0	0.589271	0.376029	0	0	0	0.415269	0.291641	0.186527
14:20178343|20203263	0	0	0	0	0.458322	0	0.427014	0.652891	0.702319	0.237297	0.583281	0.683934
14:20270674|20282065	0.708122	0.58065	0.579297	0.46521	2.42256	1.37877	1.09804	1.95867	3.04338	0	1.16656	1.18134
14:22572451|22577570	0	0.258067	0.521367	0	0.785695	0.689386	0.549018	0.890306	0.526739	0.296621	0.408297	0.43523
14:29281864|29290551	0.826143	0.96775	0.463437	0.523362	3.3392	2.38152	2.07407	1.18707	1.69727	0.355945	1.69152	1.67875
14:29689597|29696108	0.295051	0	0	0	0.654745	0	0.671022	0.296769	0.877899	0.474593	0.349969	0.373055
14:30929859|30936150	0.885153	0	0.231719	0.988572	3.6011	0.689386	2.92809	1.6619	1.17053	1.42378	2.21647	1.24352
14:32734055|32737056	0	0	0	0	1.24402	0	0.91503	0.652891	0.526739	0	0	0
14:32871222|32879031	0.413071	0.451617	0.173789	0	1.17854	0.564043	0	0	0	0.949186	0.93325	0
14:41636873|41643575	2.8915	3.16132	0	1.97714	6.87483	4.07365	4.20914	3.32381	4.91623	3.4408	6.94105	2.0518
14:41681832|41686858	1.88833	0.3871	1.27445	0	0	1.25343	0	0	0	0	0	0
14:45490289|45490796	0	0.645167	0	0	2.88088	2.6322	0.976032	1.06837	1.63874	1.06783	1.10823	2.11398
14:46982871|46996102	0	0.516133	0	0	1.83329	1.00274	1.76906	0.890306	1.52169	0	1.51653	1.05699
14:54348256|54348608	0	0	0	1.04672	0.130949	0.689386	0	0.237415	0	0	0	0
14:55770332|55789427	0.531092	0	0.695156	0.232605	1.17854	1.06542	1.40305	1.18707	0.819372	0.355945	0.758266	2.0518
14:55770332|55799718	0.708122	0.451617	0.289648	0	0	0.564043	0.488016	0.534184	1.40464	0.533917	0.291641	0.621758
14:55770332|55802841	0.590102	0	0.347578	0	0.785695	0.752058	1.28104	1.5432	1.52169	0.533917	0	0
14:71093567|71097952	0	0	0.289648	0	0.72022	0.501372	0	0.771599	0.409686	0.474593	0.816594	0.497406
14:71219663|71239477	1.23921	0	0	1.80269	5.04154	1.69213	2.62308	1.36514	1.22906	0	1.28322	2.23833
14:71765050|71767362	1.41624	2.7097	1.21652	2.73311	5.89271	6.83119	5.30717	4.27347	4.85771	5.22052	5.71616	2.36268
14:71765050|71773116	0.885153	0	1.50617	1.62824	6.80935	5.07639	1.95206	1.60255	4.44802	1.24581	3.26637	2.92226
14:71973880|71978624	0.236041	0	0	0.46521	1.24402	0.564043	0.732024	0.415476	0.526739	0.415269	0.408297	0.497406
14:71993896|72011017	0.177031	0.258067	0	0.232605	0.196424	0	0	0	0.409686	0.237297	0.233312	0.43523
14:72000256|72004798	0	0	0.405508	0	0.392847	0.814729	0.976032	0.296769	0.526739	0.533917	0.583281	0
14:73752038|73759656	0.590102	0	0.347578	0	1.44044	0	0.793026	1.48384	0.819372	0.652566	1.10823	0.746109
14:76369984|76377709	1.29822	0.516133	0.579297	0.290757	3.863	2.44419	2.07407	2.19609	1.87285	1.4831	3.49969	0
14:77530742|77560359	0	0	0	0.232605	0.392847	0.313357	0	0	0	0	0	0
14:77540658|77560359	0.649112	0.3871	0	0	0.785695	0.564043	1.22004	0.593537	1.17053	0.593241	0.758266	1.05699
14:77706066|77706658	0	0	0.463437	0.407059	1.63686	1.19076	0.549018	0	0	0	0	0.932637
14:89064375|89075561	0.944163	0	0.984805	1.16303	4.1249	1.88014	3.47711	1.24643	2.6337	1.12716	3.14972	2.3005
14:90472132|90474888	0	0.258067	0.289648	0.290757	0.72022	0.752058	0.61002	0	0.409686	0.296621	0.991578	0.808285
14:102894093|102922733	0	1.35485	0	0.755967	3.20825	1.7548	0	1.60255	1.63874	0.71189	1.28322	2.11398
14:103551372|103564282	0	0	0.637226	0.407059	1.89876	1.25343	1.34204	1.36514	1.58022	0	0	1.67875
14:103553553|103564282	0	0	0	0	1.57139	0.877401	0.793026	1.30578	0.936425	0	0	0
14:105866977|105902806	0	0.322583	0	0	3.53563	1.12809	0.61002	1.18707	1.11201	0	0	0.621758
14:112686013|112714985	0	0	0.231719	0	0.458322	0.501372	0.91503	0.830952	0.234106	0.355945	1.16656	0.932637
14:112705127|112714985	0	0.19355	0	0.581513	0	0.564043	1.34204	1.60255	1.28758	0.593241	1.34155	0
14:121316588|121320413	0	0	0.637226	0.988572	1.96424	1.19076	2.37908	2.01803	2.98486	0.771214	2.44978	1.74092
14:131495285|131576631	0	0	0	0	0	0	2.56208	0	0.760846	0.533917	0.583281	0.683934
14:131560094|131576631	0.590102	0.58065	0.695156	0	1.24402	0.689386	2.13507	1.12772	0	0	0	0.994812
14:134280157|134282673	0.413071	0.516133	0.868945	0	1.76781	1.81747	0.61002	0.712245	0.994952	0.415269	1.28322	1.49222
14:140957257|140960561	0	0.19355	0	0.290757	3.53563	0.626715	0	0	0	0	0.291641	0.746109
15:3913056|3943647	0	0	0	0	0.851169	0	2.01307	1.00901	1.93138	0	0	1.49222
15:4136904|4150279	0	0	0	0.581513	2.88088	2.25617	1.83006	1.48384	2.39959	0	1.80817	1.61657
15:4207163|4211249	0.708122	0.7742	0	0	2.48803	4.70036	2.31808	0.652891	3.86275	0.474593	1.74984	0
15:10866239|10880893	0	0	0	0	0	0	0.30501	0.237415	0.585266	0	0	0.43523
15:10879939|10880893	0	0	0	0	0	0	0.183006	0.47483	1.40464	0.296621	0	0
15:16340141|16342055	0	0	0.753086	0	3.40468	0	1.34204	0.890306	1.17053	0.652566	1.63319	1.30569
15:20060255|20081184	0	0	0	0.174454	0.982118	0.313357	1.15904	0	0.526739	0.237297	1.22489	0.683934
15:31176701|31203096	1.7113	2.00002	2.83855	0	6.6784	0.877401	1.34204	1.6619	5.91118	2.61026	4.72458	4.16578
15:31182230|31203096	0.413071	0.58065	0	0.46521	1.83329	0	0.671022	1.42449	1.11201	0.71189	2.15814	1.30569
15:31320424|31387416	1.1802	0.838717	0	1.74454	2.42256	2.38152	2.13507	0	0	1.60175	2.15814	3.35749
15:31402383|31473618	1.06218	1.03227	0	1.86084	3.14278	2.50686	4.69715	5.93537	5.61855	4.27134	0	8.2072
15:31417943|31473618	0	0.838717	0.579297	0	3.863	0	3.53811	2.13673	5.44297	3.02553	2.85808	3.29532
15:46247088|46248130	0	0	0	0.232605	0.72022	0.250686	0	0	0.292633	0	0	0.373055
15:46294098|46315302	0.531092	0.709683	0.637226	0.116303	0.72022	1.06542	0	0.830952	0.819372	0	1.39987	1.05699
15:54054919|54063425	0.413071	0	0	0	1.11307	0.564043	0.30501	0	1.28758	0.474593	0.408297	0.559582
15:54488295|54497470	0	0	0	0	0.982118	0.376029	0.366012	0.652891	0.643792	0	0	0
15:56527505|56547111	3.77665	1.67743	0.753086	1.22118	3.0773	3.25892	2.25707	0.771599	2.34106	0	2.85808	1.67875
15:59336611|59371599	0	0	0.347578	0	0.196424	0.313357	0.549018	0.652891	0.292633	0	0.349969	0.621758
15:59562524|59570339	1.29822	0	1.10066	1.80269	7.07125	2.94556	4.08713	4.92636	2.75075	1.66108	5.01622	3.60619
15:60405553|60414442	0	0	0	0.639664	1.70234	0.689386	0.671022	0	1.22906	0	1.04991	0.870461
15:60407130|60414442	0	0	0	1.39563	6.15461	4.01098	2.80609	1.89932	3.39454	2.43229	3.14972	1.55439
15:64771605|64795113	1.53426	1.35485	1.33238	1.33748	2.68446	2.69487	2.25707	2.01803	3.7457	0.949186	2.09981	3.29532
15:66291710|66299872	0	0	0	0	1.30949	0.564043	0.671022	0.47483	0.292633	0	0.408297	0.683934
15:71259536|71263414	0	1.48388	2.25926	4.59395	20.4935	17.2347	11.9564	13.9481	13.6367	6.05106	24.9644	12.1865
15:71259536|71287625	0.236041	0.258067	0.231719	0.523362	1.57139	0.689386	0.91503	0.47483	0	0	1.51653	0
15:71259536|71296168	2.53744	1.29033	1.39031	3.89614	16.1722	10.2781	6.58821	6.4102	6.43792	3.55945	7.466	3.41967
15:71259536|71317594	0.472081	0.19355	0.637226	0.290757	1.11307	0.501372	1.34204	0.237415	0	1.24581	0.93325	0.559582
15:72462370|72492446	0.177031	0.19355	0	0.290757	0.785695	0	0.244008	0.356122	0.819372	0.355945	0.524953	0
15:76013252|76014397	0	0.258067	0	0.290757	0.654745	0.752058	0.183006	0	0	0	0	0
15:76166995|76177857	2.47843	1.48388	1.96961	2.55866	8.44622	6.39249	4.33114	3.32381	4.79918	1.77972	7.34934	7.64762
15:76166995|76198564	0	0	0	2.09345	3.40468	2.50686	2.68409	2.84898	4.15539	0	5.42452	3.41967
15:77219097|77283482	0.472081	0.451617	0.926875	0.930421	2.42256	1.19076	0.61002	1.5432	2.51664	1.83905	2.39145	0
15:77226317|77283482	0.472081	0	0.579297	0.814118	0.72022	0.501372	0.427014	0	0	0	0.583281	0
15:77234646|77283482	0.590102	0.645167	0.231719	0.87227	1.63686	0.752058	1.52505	2.07738	1.93138	0	1.8665	1.98962
15:77249916|77283482	3.44008	4.72458	3.39454	0.814889	1.54867	1.6322	1.28758	0.699937	0.632203	0.499906	0.905691	0.485691
15:84354981|84408517	0	0	0	0	37.9098	26.7607	38.2482	34.0097	33.7113	38.798	47.7124	25.1812
15:84366974|84408517	98.0159	68.3232	65.6343	41.0548	170.823	100.964	124.078	69.7407	109.445	140.361	196.566	71.44
15:93199516|93243693	1.53426	0.709683	0.753086	0.581513	2.48803	1.37877	2.92809	0	0	1.42378	1.63319	2.3005
15:93992834|94015731	0	0	0	0.232605	1.04759	0.940072	0.91503	0.47483	0.936425	0	0	0.932637
15:94387078|94413980	0.944163	0.96775	0.579297	0	2.42256	1.25343	0	0	0	0	0	0
15:95042537|95044148	0.295051	0.322583	0.637226	0	0.392847	0	0.244008	0	0.17558	0	0.349969	0
15:101878521|101883548	0.413071	0.451617	0.405508	0.639664	1.30949	0.877401	0.732024	0.712245	0.526739	0	0	0.683934
15:101878521|101903889	0.413071	0	0	0	0	0.814729	0.427014	0.237415	0.234106	0.296621	0.874922	0.870461
15:104588586|104600168	0	0	0	0	0.458322	0	0.183006	0	0.234106	0.237297	0.233312	0.932637
15:105263579|105266463	0	0	0.231719	0	0.589271	0.689386	0.30501	0.593537	0.643792	0.355945	0.699937	0.808285
15:106414678|106431085	0	0.709683	0.405508	0.348908	5.30344	0	1.03703	1.00901	1.28758	0	0	1.49222
15:106414678|106437731	0.531092	1.5484	1.50617	2.3842	8.24979	1.81747	0.91503	1.18707	1.11201	0.237297	0.349969	0.497406
15:106444273|106465899	0.472081	0.645167	0.926875	1.80269	4.58322	1.3161	0	1.00901	0	0	0	0
15:106955729|106961095	0	0	0	0.46521	1.57139	0	0.61002	1.12772	0.643792	0	0	1.30569
15:109323773|109326647	0.295051	0	0	0	0.851169	0.814729	1.15904	0.652891	1.05348	0.415269	0	2.0518
15:112808098|112896614	3.18655	1.74195	1.50617	1.97714	10.4759	7.39524	3.84312	4.51088	5.38445	1.54243	4.19962	9.88595
15:112840121|112870004	0	1.1613	0	1.27933	3.863	2.50686	0	1.6619	0	0	0	3.23314
15:112840121|112896614	4.30774	2.7097	2.37512	3.37278	13.4223	8.64867	8.11326	6.05408	12.4662	0	5.5995	12.1865
15:112869863|112896614	4.77983	3.4839	3.35992	0	20.8864	10.9675	8.90629	6.88503	9.77394	2.61026	7.58266	8.39373
15:112895498|112896614	4.0717	2.12905	1.50617	3.77983	8.44622	2.50686	5.49018	4.86701	6.6135	1.4831	7.0577	5.09841
15:120032208|120057011	0	0	0	0	0	0	2.31808	1.83997	1.93138	0	0	3.17096
15:128371748|128373809	0.295051	0.129033	0.347578	0.639664	2.09519	0.564043	1.64705	0	1.05348	0	0.758266	1.11916
15:133882802|133909848	0	0	0	0	0.261898	0	0.244008	0.356122	0.234106	0	0.233312	0.621758
15:133924880|133929332	0	0	0	0.46521	1.44044	1.62946	1.76906	0.415476	1.28758	0.652566	0.524953	0.932637
15:137824300|137825447	0	0	0	0.290757	0	0.4387	0.122004	0.415476	0.409686	0	0.291641	0.124352
16:18249647|18258513	0.472081	0.3871	0	0	0.458322	0	0.671022	0.771599	0.760846	0	1.04991	1.49222
16:19906267|19906628	0	0	0	0	1.30949	0	0.244008	0.652891	1.87285	0.652566	0.466625	0.186527
16:22415171|22482005	1.47525	0.709683	1.44824	0.87227	3.01183	3.13357	2.07407	0	1.52169	0	1.4582	1.30569
16:23735576|23745763	4.54378	2.45163	0	2.73311	12.964	5.70311	8.05226	5.81667	10.4177	3.4408	8.22426	7.58544
16:23740869|23745763	3.36358	4.38713	3.82336	2.44235	19.9043	8.08462	10.4313	7.47857	7.08172	0	12.2489	10.5699
16:25613034|25618464	0	0.129033	0.231719	0.290757	3.66657	1.56679	0.427014	0	0	0.177972	0.816594	0.497406
16:26690558|26698303	1.12119	1.29033	0.753086	1.74454	5.89271	2.44419	3.1111	1.72126	2.92633	1.77972	4.72458	2.79791
16:26690558|26698399	0	1.67743	0.984805	0	5.23796	1.50412	3.1721	2.67092	4.44802	2.37297	3.26637	3.10879
16:34633974|34639666	0	0	0	1.16303	8.05337	2.06816	3.1721	2.78963	2.92633	0	3.61634	4.22795
16:34779426|34803686	0.413071	0.3871	0.231719	0.581513	0.916644	0	0.976032	0.356122	1.11201	0.415269	1.39987	0.870461
16:34798441|34803686	0	0	0	0.407059	2.81541	1.37877	1.70806	1.95867	0.760846	0.415269	0.874922	0.621758
16:36278273|36285749	2.47843	1.1613	1.79582	2.73311	10.2795	6.07914	6.40521	2.90833	2.04843	1.36446	6.64941	4.72536
16:40231897|40253338	0.649112	0	0	0	1.24402	0.814729	0.976032	0.47483	0.468213	0.533917	0.583281	1.05699
16:43775233|43832197	0	0	0	0	0.523796	0	0.61002	0	0	0.296621	0.349969	0.373055
16:43984409|44011065	1.06218	0	0.695156	0	2.22613	1.06542	2.86709	0	3.97981	0.771214	1.74984	6.09323
16:44513270|44517349	0	0	0	0	0	1.44144	2.37908	0	0	1.00851	2.50811	1.92745
16:44513270|44525240	1.12119	0	0	0.523362	3.73205	1.19076	1.34204	1.5432	0	1.54243	0	1.74092
16:47810330|47817069	0	0	0	0.348908	0.72022	0.564043	0	0.771599	0	0	0	0.43523
16:50437615|50446698	2.06536	0	0	0	7.07125	3.0709	4.14813	2.73027	3.51159	1.77972	3.733	3.91707
16:50816854|50845889	0	0	0	0	0	0	0.122004	0.296769	0.17558	0	0.174984	0
16:51168503|51171980	0	0	0	0	1.11307	0	0.427014	1.06837	0.819372	0.771214	0.641609	2.0518
16:65592396|65595584	0	0.451617	0.637226	0.523362	3.14278	0.814729	0	1.36514	0.819372	0.237297	0.93325	1.61657
16:69126081|69133446	2.06536	0	0	0	8.70811	6.58051	3.1111	3.62058	2.04843	1.4831	1.8665	3.79272
17:5444093|5451779	0.944163	1.74195	3.07027	1.45378	7.79147	3.25892	2.13507	1.6619	1.9899	0	0	3.48184
17:8466081|8469366	1.41624	1.61292	0	0	3.73205	2.75755	3.78212	2.25544	4.56507	1.7204	2.39145	4.78753
17:13008092|13012850	0	0	0.173789	0.407059	1.76781	0	0.976032	0.356122	0.877899	0	0.408297	0.870461
17:13008092|13031589	0.472081	0.258067	0.637226	1.04672	4.19037	1.62946	1.76906	0.830952	0	0.593241	0.991578	0.994812
17:22333520|22347295	0	0.129033	0.231719	0.116303	0.72022	0.626715	0.183006	0.652891	0.351159	0.237297	0	0.310879
17:32173028|32184644	0	0	0	0.814118	1.89876	0	1.28104	0	0	0.652566	1.39987	1.24352
17:38986014|38991291	1.29822	1.74195	2.72269	1.68639	5.04154	3.00823	2.62308	2.55221	6.32087	2.90688	3.09139	4.22795
17:39197685|39225969	0	0.322583	0.695156	0.930421	2.16066	1.94282	1.58605	1.83997	2.28254	0	0.874922	2.3005
17:40213580|40238616	0.590102	0	0.579297	0.348908	1.17854	0.626715	0	0.237415	0	0	0.641609	0.373055
17:46586599|46589022	0	0.322583	0	0.755967	0.392847	0.564043	0.366012	0.118707	0	0.652566	0.466625	0
17:52866612|52872012	0	0	0	0	0	0.188014	0.30501	0.652891	0.819372	0.593241	0	0.124352
17:52866612|52872517	0	0	0	0.46521	0.589271	0.188014	0.366012	0	0.292633	0	0.93325	0.621758
17:53037004|53043217	0	0.451617	0.347578	1.04672	2.42256	2.06816	1.46405	0.94966	0.936425	0.415269	1.34155	0.683934
17:61465485|61467303	0.295051	0.129033	0.231719	0.87227	0	0.626715	0.671022	0.178061	0.877899	0.593241	0	0.497406
17:62677113|62688878	0.295051	0.451617	0.231719	0	0	0.564043	0.122004	0.296769	0.292633	0	0.408297	0
17:63033432|63044659	1.23921	1.1613	0.289648	0	1.83329	0	0	1.42449	1.05348	0	1.8665	2.42486
18:1475203|1481335	0	0	0	1.33748	4.64869	2.94556	0	0	2.04843	0	0	2.73573
18:1875193|1881411	0	0	0	0	1.63686	0.564043	1.09804	0.94966	0.468213	0.415269	0.583281	0.746109
18:2648872|2661452	0	0	0	0.814118	1.37497	0	0.732024	1.36514	0.877899	0	0.408297	0.621758
18:4529231|4529878	0.531092	0.258067	0.405508	0	0	0	0	0	0	0	0	0
18:9065917|9084316	0.590102	0	0	0	2.55351	0.877401	0.61002	0	0.702319	0.771214	1.57486	1.67875
18:10004185|10005271	0	2.83873	1.79582	0.639664	2.74993	2.25617	0	1.18707	0.877899	1.54243	2.44978	2.3005
18:10392308|10406199	0	0.96775	0	1.04672	1.44044	2.13083	0.671022	0.890306	0.819372	0	0	0
18:14212354|14226917	0.295051	0.258067	0	0	0	0	2.01307	1.18707	1.28758	0	0	0
18:14212354|14243823	0.413071	0	0	0	0.261898	0	1.34204	0	0.994952	1.18648	1.34155	0.870461
18:17859078|17912006	0	0	0	0.407059	0.72022	0.501372	0.732024	0.47483	0.643792	0	0.291641	0.746109
18:17883391|17889795	0	0	0.231719	0	0	0	0	0.593537	0	0.296621	0.349969	0.43523
18:24985702|25003037	0	0.19355	0.231719	1.10487	1.89876	2.88289	0	0.652891	0	0	0.991578	0.808285
18:29084364|29142960	0	0	0	0.232605	1.63686	1.12809	1.28104	0.94966	0.351159	0.652566	0.699937	0.808285
18:29115878|29142960	0.413071	0	0	0.348908	0.851169	0.877401	0.854028	0.296769	0	0	0	0.746109
18:33663765|33673693	0	0	0	0	1.70234	0.689386	0.793026	0.415476	0.526739	0	0.583281	0.373055
18:40140465|40143799	0	0.129033	0	0	0.916644	0.4387	0.488016	0.296769	0.468213	0	0.408297	0
18:44885414|44903054	2.41942	0	0	0	6.41651	0	4.94116	4.80765	5.96971	0	0	4.84971
18:44996263|45011080	2.00635	0.3871	0	0	4.38679	2.82022	5.36817	5.40119	4.79918	1.77972	6.82439	9.7616
18:44996263|45020744	0.531092	0.322583	0	0	2.02971	0.877401	2.07407	1.83997	1.34611	0.71189	0	3.17096
18:47447297|47456924	0	0.838717	0	0	0.916644	0	0.793026	1.00901	1.22906	0.889862	1.22489	1.18134
18:47447297|47474766	0	0.516133	0	0	0	0	0.549018	0.830952	3.45307	0.415269	0	0.746109
18:47535039|47540646	0	0	0	0	0	0	0.793026	0.415476	1.11201	0	0.524953	0.621758
18:47629573|47656999	0	0.322583	0	0.232605	0.72022	0.313357	0.91503	0.652891	1.28758	0	0.583281	0.683934
18:49136964|49138334	0.708122	0.903233	0.695156	0.174454	0.785695	0.877401	0.793026	0.47483	0.526739	0	0.583281	0.497406
18:51340815|51349397	0	0	0	1.16303	2.74993	0.689386	0	0	2.16548	0.533917	2.56644	1.55439
18:52599764|52609441	0	0	0	0	0.261898	0.626715	0.61002	0.47483	0.351159	0	0.524953	0.621758
18:52599764|52628187	0	0	0	0	0	0.125343	0.427014	0	0.234106	0.237297	0.174984	0.186527
18:54260019|54270584	0.413071	0.322583	0	0.814118	1.50591	0	0	1.18707	0.877899	0.474593	0.816594	1.55439
18:54336795|54404485	0	0.451617	0.463437	0	1.76781	0.313357	1.15904	0.47483	1.7558	0.296621	1.57486	0.621758
18:54348426|54404485	0	0.709683	0	0.523362	2.68446	1.44144	1.09804	0	1.46316	0.593241	1.34155	1.8031
18:54393586|54404485	4.48477	3.29035	3.93922	4.12874	30.9695	6.95654	8.60128	9.14048	10.3007	7.05957	5.54117	8.45591
2:5782769|5784337	0	0	0	0	0	0	1.34204	0.771599	1.22906	0	1.80817	0
2:15322375|15323114	0.708122	2.00002	1.04273	0.581513	3.40468	2.69487	0	1.18707	1.52169	0.593241	1.8665	1.8031
2:15967840|15970677	0	0	0	0.755967	1.24402	1.3161	0.61002	0	0.702319	0.593241	0	0.559582
2:17225982|17227421	0.295051	0.451617	0.463437	0.814118	1.57139	1.37877	2.19607	1.30578	0.643792	0.474593	0.816594	0.808285
2:24130986|24140065	0	0	0.231719	0.116303	2.48803	0.313357	0.366012	0.652891	0	0.533917	0.874922	0.932637
2:27989714|28004151	0	1.87098	0.579297	1.91899	4.05942	2.56953	1.89106	3.08639	0	0	4.08297	3.23314
2:27989714|28020514	0	0	0	0	1.63686	1.37877	0.61002	0	0	0.237297	0.583281	0.621758
2:31970565|32026157	0.236041	0.258067	0.405508	0.581513	2.22613	0.752058	0.854028	0.830952	1.81432	0.830538	1.39987	1.18134
2:39293801|39302396	1.06218	1.41937	1.21652	1.57009	2.81541	4.57502	1.70806	1.18707	1.17053	1.83905	2.2748	2.42486
2:40910438|40920659	0.413071	0	0.463437	0.814118	1.11307	0.626715	0.793026	0.652891	0	0.415269	0	1.11916
2:44447664|44474027	0	0.903233	0	0.87227	1.76781	1.94282	1.46405	1.30578	1.7558	0	0	1.55439
2:47525392|47537458	0	0	0	0	3.0773	0	1.95206	1.42449	1.87285	0	0	0
2:48881149|48917915	1.35723	0	0	0	1.50591	0	2.74509	3.2051	2.98486	1.42378	2.09981	2.67356
2:49456521|49480738	0	0	0	0	1.44044	0.4387	0.671022	0.534184	1.11201	0	0.758266	0.621758
2:49642564|49690167	0.354061	0.3871	0.405508	0.290757	2.16066	0.814729	5.67318	3.9767	7.43288	0	0.758266	0.373055
2:50877353|50886317	0.236041	0.645167	0	0.407059	1.89876	1.06542	1.22004	0	0	0	0	0.683934
2:62307779|62313757	2.41942	0.645167	0	0	10.8033	1.3161	4.63615	6.58827	6.84761	7.00025	12.3072	8.08285
2:80711394|80748514	0.708122	0	0	0.87227	0.916644	0.877401	0	0.712245	0.643792	0.355945	0	0.746109
2:80975762|80992288	0	0	0	0	3.0773	1.06542	1.34204	1.48384	1.05348	0.533917	1.51653	1.36787
2:81583157|81584662	0.11802	0.516133	0.347578	0.348908	0.327373	0.501372	0.30501	0.178061	0.351159	0.415269	0.466625	0.248703
2:82921814|82929547	0	0	0.811015	0	1.17854	1.3161	1.03703	1.78061	1.22906	0.652566	1.04991	0.683934
2:82921814|82943497	0.826143	0.838717	0.753086	0	0.523796	0	1.03703	1.6619	2.34106	1.12716	1.51653	1.36787
2:83021038|83043044	10.2678	10.0646	8.34187	6.39664	22.1304	14.0384	8.84529	8.13146	13.9293	8.24606	12.0156	8.95331
2:85895664|85901430	0	1.1613	1.21652	0.46521	3.53563	0.877401	1.89106	1.12772	1.22906	0.533917	1.22489	1.05699
2:88057795|88070008	0	0.3871	0	0	2.35708	0.626715	0.793026	0.415476	0.819372	0	0.291641	1.18134
2:88358554|88372391	0.649112	0	0.811015	0.523362	2.35708	1.12809	0.976032	0.830952	0.994952	0	0.991578	0.994812
2:89323270|89384364	0	0.3871	0	0	0.392847	0	0.671022	0.47483	0.17558	0	0	0
2:89359613|89384364	2.3014	0.3871	1.33238	0.46521	3.92847	0	3.96513	2.49286	3.86275	1.24581	1.80817	2.61138
2:91768020|91773257	0	2.06453	0.811015	0.407059	1.96424	1.06542	0	0	1.11201	0	0.758266	0.932637
2:95657634|95691686	0	0	0	0.232605	0.654745	0.4387	0	0	0.234106	0	0	0
2:95657661|95677798	0	0.516133	0	0	3.0773	0.814729	1.22004	1.18707	0.409686	0	1.22489	1.05699
2:101314180|101316114	0.11802	0	0	0	0.523796	0	0.366012	0.356122	0.526739	0.593241	0.466625	0
2:101314180|101324538	0	0.58065	0.347578	0.523362	1.57139	0.564043	0.91503	0.118707	0.877899	0.296621	1.10823	0.186527
2:102535641|102539766	0	0	0	0	2.09519	0.940072	0.793026	0.890306	0	0.593241	0.874922	0.310879
2:103350235|103362696	1.77031	2.38712	2.02754	0	0	6.32982	8.84529	0	3.92128	0	0	0
2:105133460|105134798	0	0	0.405508	0	1.76781	0	0.488016	0.356122	0.585266	0.889862	0.349969	0
2:113796889|113852198	0.295051	0.322583	0.231719	0.174454	1.63686	1.06542	0.549018	0.94966	0.292633	0	0.466625	0.808285
2:116783862|116793088	1.12119	1.03227	1.04273	0.639664	3.99395	1.19076	1.89106	1.00901	0.468213	0	1.4582	2.11398
2:118661196|118663346	0	0	0	0.232605	0.785695	0.313357	0.61002	0	0.585266	0.474593	0.758266	0
2:118773810|118774228	1.47525	1.29033	0.926875	1.27933	10.214	3.44693	4.20914	3.79864	1.87285	2.19499	2.62477	3.79272
2:127051486|127065981	0	0.258067	0	0.46521	0.589271	0.501372	0	0.94966	1.05348	0	0.583281	0
2:129669693|129675119	2.41942	0.903233	0	2.50051	14.6663	5.64043	5.30717	5.5199	8.77899	3.32215	8.63256	4.47666
2:133906135|133922606	1.88833	0.58065	0	0.639664	3.40468	1.94282	1.95206	1.83997	1.11201	0.533917	2.56644	0
2:136907206|136920524	0	0	0	0.348908	0.392847	0.501372	0.30501	0	0.526739	0.296621	0	0
2:138296075|138308679	0.590102	0	0	0	0.916644	0	1.09804	1.5432	1.46316	0.652566	1.4582	1.49222
2:138308109|138308679	4.95686	2.12905	3.7075	3.02387	19.3805	8.89935	6.89322	5.81667	8.07667	0	6.35777	9.26419
2:138308109|138320744	1.65229	2.3226	1.5641	1.91899	7.79147	3.76029	4.33114	4.62959	4.21391	2.31364	4.43294	5.53364
2:140023010|140031581	0	2.06453	0.637226	1.97714	3.53563	1.94282	1.40305	1.5432	3.16044	0	0	1.18134
2:141219340|141220554	2.3014	0	2.60684	0	14.5353	6.76852	5.24617	4.92636	5.73561	3.6781	5.71616	7.33674
2:141345108|141345458	0.472081	0	0	0.407059	0.851169	1.19076	0.366012	1.78061	0.702319	0.237297	0.524953	0.683934
2:147146891|147175048	0.354061	0	0.637226	0.348908	2.09519	0.501372	1.28104	1.42449	1.93138	0	1.57486	0.621758
2:147170889|147175048	0	0	0.579297	0.930421	2.29161	1.06542	0.91503	0	1.28758	0.237297	0.874922	0.808285
2:147804661|147813282	0	0	0	0	0.785695	0	0.30501	0.237415	0.234106	0	0.641609	0.43523
2:151068704|151069641	0.413071	0.58065	0.811015	0	1.04759	0.877401	1.64705	1.00901	1.58022	0.177972	0.583281	0.683934
3:2814416|2831893	0	0	0.115859	0	1.50591	0.814729	0.61002	0.593537	0.760846	0.296621	0.466625	1.18134
3:4269795|4279580	0	0	0	0	1.50591	0.313357	0.366012	0.47483	0.351159	0	0.349969	0.43523
3:6981006|6988833	0	0.19355	0.289648	0.348908	2.09519	1.37877	0.671022	0.47483	0.819372	0	0.758266	0
3:6981006|6993212	0	0	0	0.581513	2.74993	0.877401	0.61002	0.712245	1.22906	0.355945	1.16656	0
3:7928957|7929871	0.767132	0.903233	0.405508	0.232605	0.851169	0.752058	0.61002	0.712245	0	0	0.699937	0
3:16964040|16971275	0	0	0.289648	0	0.851169	0.626715	0.366012	0.652891	0.409686	0.415269	0.874922	0.559582
3:17693009|17693900	0	0	0.695156	0	2.22613	0	1.46405	1.60255	0.994952	0	0	1.05699
3:18229955|18230266	0	0	0	0	0	0.125343	0.244008	0.118707	0.17558	0	1.39987	0
3:23692700|23704670	3.06853	2.64518	1.67996	2.09345	15.2556	7.39524	8.23527	8.01276	10.7104	3.08486	6.88272	8.70461
3:26683193|26690578	0	0	0	0	1.50591	0	0	0	0	0.415269	0.466625	0.497406
3:26701499|26703165	0	1.35485	0	0	2.29161	1.44144	1.46405	1.42449	0.819372	0.830538	1.39987	2.98444
3:28903672|28904794	0	0	0.637226	0.46521	2.42256	0.501372	1.46405	1.30578	0	0.889862	2.21647	1.49222
3:29015480|29024721	0	0	0	0	0.654745	0	0	0.356122	0	0.355945	0.291641	0.373055
3:31358570|31359294	0.826143	0	1.50617	0.930421	3.66657	2.56953	0	0.712245	1.28758	0	0	1.11916
3:31385093|31406396	1.06218	0	0.463437	0.814118	2.48803	0.564043	0.793026	0.712245	0	0	0.816594	1.86527
3:32047943|32085104	0.590102	0	0	0.407059	1.11307	1.19076	0.976032	0.652891	1.40464	0.415269	0.991578	0.43523
3:32116491|32130236	0	0	0	0.407059	2.61898	1.25343	0.366012	0	0.819372	0	0.466625	0.683934
3:39466946|39478565	0	0.3871	0	0.407059	1.89876	1.56679	0.549018	0	0.994952	0	0.583281	0.621758
3:40456609|40471377	0.354061	0.129033	0.173789	0.174454	0.392847	0.626715	0.30501	0.712245	0.468213	0	0.699937	0
3:42881922|42902838	0	0	0	0	3.40468	0	2.44008	0	1.46316	1.06783	2.74142	2.86009
3:43535845|43540475	0	0.516133	0	0.581513	0	1.06542	0	0.296769	0	0.415269	0.349969	0.248703
3:44102881|44122061	0	0.129033	0	0	0	0	0	0	0.702319	0.71189	0.349969	0.373055
3:47004817|47007823	0	0	0	0	14.077	8.46065	6.71022	4.62959	7.37435	0	0	8.08285
3:49493943|49496419	0	0	0.115859	0.174454	1.17854	0.940072	0.732024	0	0.819372	0	0.408297	1.05699
3:53042582|53055099	0	0	0	0.697816	0.785695	0.752058	0.61002	0	0.994952	0	0	0.746109
3:53231004|53238013	0	1.80647	1.62203	1.16303	2.94635	1.88014	3.0501	1.60255	3.62865	1.30513	1.28322	2.0518
3:54832393|54848408	0.413071	0.516133	0	0.348908	0	0.564043	0.366012	0.296769	0.760846	0.593241	0.874922	0
3:54832393|54850266	0.767132	0.838717	0	0.523362	2.09519	1.56679	1.95206	1.95867	1.34611	0	0.93325	2.11398
3:69288806|69317475	0.295051	0	0.405508	0.290757	2.81541	0.877401	0	0.652891	0.526739	0.474593	0.758266	1.05699
3:69377498|69401023	0.649112	0.19355	0.289648	0.814118	3.20825	0.877401	0.366012	0.94966	0.526739	0	1.4582	0.559582
3:72257086|72262713	0	0	0	1.04672	1.57139	0.940072	1.28104	0	1.34611	0	0	0
3:73781243|73821523	0.413071	0	0	0	0.916644	0.564043	0.366012	0.712245	0.819372	0	0.524953	0
3:78952890|78971884	0	0	0	0	0.982118	0.752058	0.732024	1.00901	1.58022	0.71189	0.874922	0.932637
3:80707494|80729963	0.177031	0.3871	0.231719	0.348908	0.982118	0	0.30501	0	0	0	0	1.49222
3:80795078|80800559	0	0	0	0.174454	1.24402	0	0.793026	0.296769	0.468213	0.355945	0.583281	0.994812
3:85570718|85584548	0.295051	0.3871	0.289648	0	1.83329	0.814729	0.671022	0.652891	0.585266	0	0	0.497406
3:92035419|92046871	0	0	0	0.232605	0	0	0.488016	0.296769	0.468213	0.237297	1.04991	0
3:92045274|92075563	0	0	0	0	1.50591	0.564043	0.671022	0.534184	0.643792	0.830538	0.758266	1.61657
3:92761995|92764582	0	0	0	0	1.50591	1.00274	1.28104	0.94966	1.69727	0.474593	1.10823	1.36787
3:94934784|94946499	1.94734	0.96775	1.10066	0	2.55351	0.814729	1.09804	1.00901	1.46316	0	1.10823	0.559582
3:94934784|94958933	1.82932	0.903233	1.15859	0.348908	5.69629	3.5096	0.61002	0.652891	0.468213	0.355945	0.758266	0.808285
3:94934784|94980300	1.47525	0.645167	1.50617	0	3.92847	1.62946	0	0.296769	0.351159	0	0.291641	0.373055
3:95976921|95979081	0.236041	0	0	0.407059	0.392847	0.313357	0	0.296769	0	0	0.116656	0.124352
3:98047438|98064327	0	0	0	0	1.04759	0.313357	0.61002	0.178061	0.702319	0	0.233312	0.248703
3:101765610|101790729	0	0	0	0	0.72022	1.00274	0.488016	0	1.34611	0.593241	0.874922	0.746109
3:102243607|102261438	0.767132	0	0	0	1.11307	0	0.732024	0.712245	1.28758	0.296621	0.408297	1.11916
3:102243607|102298741	0.295051	0.322583	0.347578	0	0.916644	0.313357	0	0.712245	0.643792	0.652566	1.63319	0.373055
3:102849438|102850385	1.23921	0	1.91168	0.46521	3.27373	2.88289	1.58605	1.6619	1.05348	1.36446	1.92483	0
3:107198689|107229406	2.77348	1.61292	0	2.2679	8.18432	4.76303	4.02613	2.3148	0	2.01702	2.74142	5.28494
3:107207592|107229406	0	0	0	0	0	0	2.56208	1.12772	3.51159	2.01702	2.33312	0
3:107609926|107636043	0	0	0	0	7.79147	3.00823	3.1721	2.49286	3.7457	2.31364	2.91641	5.09841
3:107609926|107644742	0	0.96775	1.10066	0	2.02971	0.814729	1.40305	1.36514	1.28758	0.415269	0.758266	0.746109
3:112636837|112653047	1.7113	0	1.21652	0	4.64869	1.69213	2.01307	1.78061	1.93138	1.36446	2.91641	0.932637
3:114743498|114755035	0	0	0	0.523362	1.70234	1.00274	0	0.712245	0.877899	0.593241	0.699937	0.497406
3:114743498|114765885	0.590102	0	0	0	1.50591	0.877401	0.427014	0.415476	0.702319	0	0.524953	0.683934
3:114743498|114791075	0	0	0	0	0.916644	0.250686	0.366012	0	0.292633	0.177972	0.408297	0.43523
3:114813776|114839309	0.295051	0	0.231719	0.407059	2.61898	0.940072	0.549018	0.712245	0.351159	0.71189	0.758266	0.310879
3:122089927|122094251	0	0	0	0.697816	1.57139	0.877401	1.03703	0.593537	0.819372	0	0.816594	1.55439
3:125943043|125943717	0.295051	0	0.289648	0	1.50591	0	0.30501	0	0.468213	0.355945	0.349969	0.497406
3:126564667|126580084	0	0	0.231719	0.348908	0.589271	0.814729	0.671022	0.415476	0.17558	0	0.524953	0.497406
4:191231|193430	0.354061	0	0	0	0.458322	0	0.549018	0.415476	0.17558	0	0.291641	0.497406
4:7094328|7116661	0	0.258067	0.173789	0.523362	1.76781	1.25343	1.52505	1.42449	1.28758	0.652566	1.39987	1.24352
4:7094328|7152497	0.413071	0.322583	0.868945	0.523362	2.29161	1.44144	2.13507	1.00901	1.34611	0.237297	1.74984	2.48703
4:15278145|15303961	4.24873	0	2.08547	1.62824	14.6663	12.3463	7.07623	3.02704	7.60846	1.42378	3.44136	6.21758
4:15278145|15352306	0.177031	0.645167	0.173789	0.581513	0.916644	0.4387	0	0	0.702319	0	0	0
4:15285250|15303961	0	0	0	0.87227	4.19037	1.56679	1.58605	0.771599	6.32087	0	0	3.04661
4:15288794|15303961	0	0	0	0	10.7378	5.20173	6.2222	4.80765	4.91623	1.60175	4.43294	7.02586
4:15980272|15986046	0	0	0.405508	0	2.48803	0.689386	1.22004	2.01803	0.702319	0.533917	1.04991	1.18134
4:16108248|16121954	0	0	0.637226	0.639664	2.29161	1.62946	2.01307	1.00901	2.04843	0.533917	1.04991	1.74092
4:19852518|19900452	0.177031	0	0	0	0.196424	0	0.30501	0.534184	0.877899	0	0	0.497406
4:28981119|29068902	0	0.258067	0	0	0	0	0.30501	0.652891	0.526739	0	0.466625	0.621758
4:29014534|29068902	0.531092	0.258067	0.637226	0.46521	0.589271	0.626715	1.34204	0.771599	0.877899	0	0.93325	1.11916
4:29038357|29068902	1.1802	1.09678	0.753086	1.57009	5.69629	1.56679	1.34204	1.95867	1.9899	0.949186	1.80817	2.54921
4:31972148|31996226	0	0.58065	0	0.697816	2.02971	0.564043	0.854028	0.771599	1.52169	0.830538	0.874922	1.49222
4:38110196|38111049	0	0	0	0.46521	0.785695	0.689386	0	1.18707	0	0	0.524953	0
4:40379783|40395305	0	0.58065	0.579297	0.290757	3.0773	0.689386	1.70806	0.712245	0.526739	0.771214	0.583281	1.49222
4:42191621|42197878	0	0	0	0.639664	2.68446	1.44144	0	0.94966	0	0.593241	0	0
4:42327946|42349544	0	0.451617	0	0.639664	0.982118	0.125343	0.122004	0.47483	0.292633	0	0	0
4:42327946|42361848	1.06218	0.516133	0.463437	1.57009	5.23796	3.38426	2.44008	3.85799	0	1.42378	2.50811	2.61138
4:46892870|46905852	0.295051	0	0	0	1.37497	0.564043	0.732024	1.00901	0.468213	0	0.466625	0.373055
4:62146811|62187826	1.35723	0	0	0	4.25585	1.50412	2.01307	2.78963	1.81432	0	2.85808	1.92745
4:65502957|65508255	2.77348	2.3226	1.91168	0	15.9103	7.01921	9.02829	7.00374	0	5.1612	7.81597	7.39892
4:65502957|65524693	2.00635	0.96775	0.811015	0.988572	5.56534	3.69762	4.14813	2.73027	3.51159	1.7204	3.733	3.66837
4:67679793|67689219	2.53744	0	0	4.24505	21.934	7.14455	6.2222	5.87602	6.3794	0	7.466	5.47147
4:67698424|67722071	0	0.322583	0.231719	0.523362	2.68446	0.877401	0.244008	0.771599	0.468213	0.415269	0.174984	0
4:72630918|72643259	1.88833	1.22582	1.21652	1.62824	8.90454	3.38426	3.35511	3.73929	3.97981	1.4831	2.91641	3.17096
4:79822366|79825948	0.295051	0.322583	0	0.174454	0.72022	1.50412	1.09804	1.24643	0.643792	0.71189	0.583281	1.05699
4:79987800|79990116	0	0	0	0	0.523796	0	0	0	0.292633	0.177972	0.291641	0.124352
4:80973985|80997852	0	0.516133	0	0	1.17854	0.752058	0.732024	0.771599	0.468213	0	0	0
4:80977923|81047314	0	0	0.579297	0.639664	1.83329	0	0.488016	0.771599	0.819372	0.533917	1.28322	0
4:82951030|82976560	0	0.451617	0.579297	0.523362	0.785695	0.626715	1.22004	0	0	0	0	0
4:84554832|84563389	0.295051	0	0	0	0.851169	0.4387	1.03703	0.593537	1.11201	0	1.57486	0.683934
4:84554832|84564057	0.413071	0	0	0.174454	0.851169	0	0.244008	0.415476	0.409686	0.533917	0	0
4:84554832|84574635	0.590102	0.258067	0.753086	0.523362	4.32132	1.37877	2.86709	0.356122	2.39959	0	2.85808	2.0518
4:84560609|84563389	0	0	0	0	0	0	0.549018	0.47483	0.351159	0	0	0.248703
4:84563168|84564057	0.649112	0	0	0.348908	1.44044	1.19076	0	0	0	0	0.758266	0.932637
4:93738637|93747422	0	0	0	2.61681	10.8688	4.26166	4.08713	4.7483	3.27749	3.14418	2.97473	4.60101
4:94216682|94220967	1.29822	1.87098	1.5641	1.62824	6.22008	4.51235	3.96513	1.89932	2.8678	0.889862	3.3247	3.54402
4:97552286|97576948	1.59328	0	0.868945	1.04672	6.08913	2.88289	1.95206	2.07738	3.16044	0.830538	0	2.54921
4:97552286|97595259	0.531092	0.58065	0	0.523362	3.99395	0.752058	0.91503	0.94966	1.05348	0.533917	1.34155	1.61657
4:97566524|97576948	2.65546	2.51615	2.1434	1.97714	11.0652	6.76852	4.63615	3.9767	6.6135	2.31364	5.24953	5.09841
4:97566524|97595259	0.944163	0.645167	0	1.04672	3.40468	1.37877	1.52505	0.652891	1.11201	0.533917	0.758266	1.98962
4:99515003|99537986	0.826143	0.7742	1.5641	0	4.71417	2.1935	3.47711	3.32381	0	0	2.50811	4.72536
4:100703491|100705804	0	6.06457	0	0	25.797	11.2809	14.0915	9.14048	10.4177	0	16.0402	0
4:106122922|106123902	1.00317	0.709683	0.347578	0.930421	2.74993	1.69213	1.76906	1.78061	2.04843	0.533917	0.349969	1.11916
4:106845342|106852989	0.531092	0	0	0.697816	1.04759	0.4387	0.366012	0.237415	0.994952	0	0.466625	0.994812
4:106845342|106878741	0.767132	0.19355	0	0.232605	1.30949	0.376029	0.61002	1.06837	0.936425	0.355945	1.10823	1.49222
4:107843864|107853387	0	0.58065	0.347578	0	1.11307	0.689386	0.976032	0.94966	1.63874	1.06783	0	0
4:111060541|111068595	0.767132	0	0.289648	0.232605	2.22613	1.3161	0.671022	0.47483	0	0	1.63319	1.61657
4:111245266|111251135	1.35723	1.09678	1.50617	0	7.2022	3.76029	3.59912	1.89932	3.68717	1.7204	3.14972	3.54402
4:117360110|117381169	1.29822	1.09678	0.926875	0.755967	3.79752	1.12809	3.2331	3.14575	1.34611	0.830538	1.34155	2.54921
4:118062336|118077545	0	0	0	0.290757	2.74993	1.06542	0	0.534184	1.28758	0.533917	1.39987	0.932637
4:118112546|118125294	0	0.322583	0	0	0.851169	0	1.52505	0.830952	0.702319	0.593241	0.874922	1.61657
4:118211129|118230068	0	3.03228	5.90883	0	10.4105	8.586	6.58821	2.73027	6.43792	0	0	6.83934
4:122253260|122285360	5.1929	2.3226	0	0	7.33315	9.15004	11.4074	9.37789	10.7689	5.51715	17.4401	12.1865
4:122275847|122285360	2.12437	1.1613	1.04273	1.10487	6.08913	6.51784	8.47927	9.97143	8.89604	3.08486	10.3824	11.0051
4:123091580|123125471	0	0	0	0	2.55351	0.877401	1.58605	0.94966	2.16548	0	1.22489	2.3005
4:123979149|123998502	0.767132	1.03227	0.463437	0.348908	0.982118	0.940072	0	1.6619	0	0.355945	0.408297	1.74092
4:124520319|124566870	0.413071	0	0.289648	0	1.57139	0.814729	1.09804	0.712245	0.351159	0.355945	0.291641	0.870461
4:124722046|124744355	0	0.96775	1.44824	0.930421	0	0	1.22004	1.78061	1.63874	1.54243	0.93325	1.67875
4:124925939|124943084	0	0.129033	0	0	1.17854	0	0.183006	0.356122	0.409686	0.177972	0.816594	0.186527
4:125780952|125783720	1.88833	0.903233	2.02754	1.80269	11.589	4.82571	2.19607	2.84898	2.39959	0	3.49969	4.84971
4:125780952|125835266	0.472081	0	0	0	1.57139	0.626715	0.732024	0.771599	1.87285	0	1.16656	0
4:125783660|125835266	2.83249	2.12905	0	2.73311	8.83906	5.13906	5.24617	6.2915	8.3693	3.6781	8.57423	10.5077
4:125831440|125834477	6.43211	4.12907	3.35992	1.22118	8.70811	3.76029	2.25707	2.49286	0	4.33066	7.8743	1.61657
4:125831440|125835266	18.0571	10.1936	10.6591	6.04774	22.5887	11.0302	21.6557	14.3043	20.8355	19.577	26.7726	22.0724
4:129378277|129385680	0	0	0	0	5.17249	1.81747	3.35511	1.48384	4.85771	1.12716	2.09981	2.92226
4:130714061|130714746	0.767132	0.258067	0	0.116303	0.982118	0.250686	0.488016	0.830952	1.17053	0.771214	0.816594	0.870461
4:130714061|130723932	0.295051	0.451617	0.231719	0.639664	0.851169	1.3161	0.366012	0	0.409686	0	0.524953	1.18134
4:130738717|130742325	0.236041	0	0	0.755967	0.654745	0.250686	0	0	0.234106	0	0	0
5:776735|795087	0.236041	0.3871	0.753086	0	0	0	0.366012	0	0	0	0	0
5:2675422|2692132	0.295051	0.322583	0.173789	0.174454	2.02971	0.752058	0.549018	0.771599	0.526739	0.355945	0.641609	0.559582
5:15436081|15462085	0	0	0	0	0.851169	0.564043	0.732024	0.47483	0.936425	0	1.04991	0
5:28832466|28858296	0	0	0	0.46521	4.38679	1.56679	1.64705	0	0	0	0.991578	1.43004
5:29660599|29663091	0	0	0.405508	0	0.982118	0.689386	0.671022	0.356122	1.17053	0	0.349969	0.994812
5:29732023|29753021	2.83249	2.19357	2.49098	0	8.24979	4.70036	3.1111	3.50187	2.80928	0	0	8.58026
5:29732023|29790977	2.06536	2.12905	2.49098	0	7.85695	3.38426	3.1721	3.32381	2.8678	0	3.38303	6.52846
5:34018844|34020069	0.472081	0	0.347578	0	2.22613	0.376029	0.366012	0	0	0.296621	0.233312	0.43523
5:35632406|35633470	0	0.7742	0.463437	0.348908	1.76781	1.06542	0.549018	0.652891	0.585266	0.474593	1.22489	0.932637
5:35635564|35640848	0.708122	0	0	0	2.48803	0.877401	2.07407	0.771599	1.05348	0	0.641609	0
5:41379423|41416660	0	0	0	0.116303	0.916644	0.501372	0	0	0	0	0	0
5:42538537|42543247	1.35723	0	0	0.581513	5.56534	2.25617	1.95206	0	2.92633	0	5.1912	2.3005
5:42740180|42755389	5.31092	2.45163	4.46059	2.55866	12.3747	4.95105	6.0392	6.4102	7.95962	8.18673	7.93262	10.1968
5:44402059|44409247	0	0.3871	0	0	0	0	0.427014	0.356122	0.526739	0.415269	0	0
5:47308479|47319185	0	0	0.753086	1.10487	1.30949	0.814729	1.03703	0.94966	0	0.830538	1.34155	1.98962
5:47388932|47416672	0.354061	0.451617	0	0	0	0	0.366012	0.534184	0.292633	0	0	0
5:48577313|48594861	0	0	0	0.697816	1.63686	0.4387	0.488016	0.415476	0	0	0.93325	0.310879
5:48589081|48649615	0.708122	0.7742	0.173789	0	1.89876	0.877401	0.61002	0.47483	0.819372	1.00851	0.758266	0
5:51080501|51114899	0.944163	0.3871	0	0.930421	2.74993	0	1.76906	0.771599	1.46316	0	0.991578	1.36787
5:51097637|51112176	1.29822	1.09678	0.637226	1.16303	4.1249	2.56953	1.15904	0.712245	2.45812	1.00851	0.758266	1.67875
5:51558424|51561815	2.41942	2.45163	3.1282	0	10.9997	6.89386	7.62525	3.9767	6.32087	0	5.01622	9.7616
5:51657471|51668553	0.885153	1.09678	1.85375	0	5.89271	3.19625	3.0501	2.90833	2.69222	0	3.26637	2.98444
5:59877187|59935574	0.28065	0	0.185	1.87891	1.35116	1.85117	1.48802	1.41548	1.81937	1.80829	2.23915	1.13523
5:59915033|59935574	0.826143	1.09678	0.868945	0.697816	2.29161	2.75755	0.549018	1.06837	1.87285	0	1.80817	0.932637
5:60168451|60168844	1.53426	1.67743	2.1434	1.91899	9.03549	0	4.75815	2.55221	4.79918	2.78823	5.13287	2.98444
5:60241617|60249461	0.590102	0	0.926875	0	1.76781	0.940072	1.58605	0.830952	1.40464	0.889862	1.22489	1.43004
5:67681766|67688990	0.649112	0	0	0.697816	4.38679	1.37877	1.58605	2.13673	1.11201	0.474593	1.8665	1.05699
5:67681766|67690214	0.413071	0.451617	0.637226	0.523362	2.16066	0.626715	0.732024	0.593537	0.819372	0	0	1.36787
5:68310430|68329034	0	0.645167	0.405508	0	1.96424	0.689386	0.732024	0.771599	0.468213	1.54243	1.16656	0
5:69698164|69699221	0.11802	0	0	0	0.654745	0	0.122004	0.178061	0.17558	0	0	0
5:73380414|73387814	0	0.3871	0	0	0.654745	0	0.244008	0.356122	0.585266	0	0	0.373055
5:73463796|73481454	0	0.322583	0	0	3.40468	1.62946	1.15904	1.06837	0.643792	0.355945	0.874922	1.86527
5:73631382|73653060	0.590102	0	0.463437	0.290757	2.42256	0.689386	0.488016	0.593537	1.28758	0	0.93325	0.808285
5:74569862|74595084	0	0.258067	0	0	0.458322	1.25343	0.91503	0.296769	1.46316	0	0	0
5:76749044|76751177	1.65229	0.838717	0.637226	1.10487	4.32132	1.44144	1.95206	1.18707	1.28758	0	1.80817	1.49222
5:76844512|76857881	0	0	0.347578	1.39563	3.14278	1.19076	2.07407	1.48384	0	0.71189	1.51653	2.0518
5:82403730|82422198	0	0	0	0	0.589271	0	0.854028	0.47483	1.05348	0.355945	0.466625	0
5:88253163|88273584	1.23921	1.29033	1.10066	0.87227	6.80935	3.19625	2.01307	4.21412	2.69222	1.24581	2.33312	3.91707
5:94368661|94375527	0	0.516133	0.463437	0.348908	3.6011	0.814729	1.22004	1.95867	1.46316	0	0.699937	2.17615
5:94479159|94482115	0.531092	0	0	0	1.17854	0.4387	1.15904	0.534184	1.40464	1.24581	3.44136	3.73055
5:94817463|94817802	0.472081	0.96775	0	1.33748	4.19037	1.88014	0	0.712245	0	0.771214	0	0
5:98828493|98831312	0.295051	0	0	0.290757	0	0.250686	0.427014	0.178061	0.117053	0.177972	0	0.248703
5:99324926|99335687	0	0	0	0	1.37497	0.501372	0.732024	0.534184	1.46316	0	0.524953	0.373055
5:100294418|100311221	3.54061	2.90325	2.95441	0	13.0949	2.31885	3.41611	3.62058	8.54488	3.79675	6.94105	8.89114
6:1466441|1472876	0	0	0	0	0.327373	0	0.488016	0.237415	0.292633	0	0	0.310879
6:2564305|2569942	0	0	0	0	0	0	0.366012	0.237415	0.292633	0.177972	0	0
6:2564305|2574166	0.177031	0	0.115859	0.348908	0.458322	0.313357	1.09804	0.415476	1.34611	0.533917	1.34155	0.870461
6:3813863|3814709	0	0	0	0.407059	0.458322	0	2.86709	2.07738	2.45812	0.652566	1.16656	0
6:4003874|4015029	0.708122	0.645167	0.753086	0.46521	0.982118	0	1.52505	0.890306	0.760846	0	1.34155	0.870461
6:12085353|12085956	0.177031	0	0	0	0.458322	0.626715	0.427014	0.415476	0.17558	0.71189	0.291641	0.621758
6:27526548|27533552	0	0	0	0.581513	2.09519	1.37877	0.854028	0	0.819372	0.474593	0.524953	0
6:28311909|28312248	0	0.903233	0	0	0.654745	0	0.427014	0.237415	0.17558	0.355945	0.174984	0.746109
6:28711467|28714979	0.295051	0	0.347578	0.639664	0.916644	1.94282	0.732024	0.415476	0.702319	0	1.10823	0.994812
6:28711467|28767831	0	0	0.463437	0.639664	1.04759	0.940072	0.427014	0.356122	0	0.355945	0	0.621758
6:28711467|28783794	0.236041	0.645167	0.463437	0.407059	1.63686	0.752058	0.91503	0.593537	0.17558	0.771214	0.699937	0.559582
6:29344146|29350957	0.295051	0	0.173789	0.290757	1.70234	0.689386	0	0	0.643792	0	0.758266	0.994812
6:29344146|29357287	1.7113	1.5484	2.20133	2.79126	13.5532	5.38975	6.40521	3.44252	8.13519	2.96621	7.99095	7.21239
6:31388854|31404916	0.531092	0.58065	0	0.407059	2.16066	0.689386	0.549018	0	0.819372	0	0.699937	1.05699
6:31962635|31980100	0	0	0	0	1.17854	0.752058	0.488016	1.06837	1.05348	0	0.991578	1.11916
6:31978481|31980100	5.54696	0	3.35992	0	16.3686	6.95654	11.8344	6.4102	8.66193	3.55945	8.9242	11.0051
6:34107266|34112786	0	0	0	0.639664	1.24402	0	0	1.36514	1.17053	1.4831	1.63319	0.808285
6:34714334|34725179	0	0	0.521367	0.755967	1.24402	0.250686	0	0.356122	0.643792	0.415269	0.93325	0.870461
6:37077213|37166517	0	0.58065	0.405508	1.22118	3.47015	1.44144	2.44008	1.5432	2.28254	0.474593	1.51653	1.98962
6:37091577|37166517	0	0.645167	0.868945	0.581513	3.20825	1.37877	1.70806	1.06837	1.9899	0.533917	1.39987	1.49222
6:37127249|37166517	1.53426	1.29033	3.1282	0	9.62476	4.76303	5.12417	4.09541	4.85771	1.66108	4.89956	7.7098
6:37151567|37166517	3.89467	4.12907	5.38746	4.3032	29.529	12.0329	13.7254	10.9211	14.5146	0	10.0908	20.3315
6:54801799|54802488	0	0	0	0	2.61898	0	1.03703	1.36514	0.994952	1.60175	0	1.55439
6:62371863|62376411	0.295051	0.58065	0	0.290757	0.72022	0.250686	0.366012	0	0	0	0.408297	0.248703
6:62477696|62496904	0	0	0	0	0	0	0	0	1.05348	3.32215	4.08297	4.04143
6:69106984|69124265	0	0.451617	0.695156	0	4.58322	0.877401	0	1.72126	0.409686	0.533917	1.34155	0.932637
6:70609103|70612317	0	0	0	0.174454	0.72022	0	0.488016	0.652891	0.819372	0.296621	0.641609	0.932637
6:73137415|73166221	0.531092	0	0.926875	0.87227	4.58322	1.37877	0	0.712245	0	0	1.4582	1.61657
6:73137415|73172671	0.236041	0	0.115859	0.290757	2.02971	0.313357	0	0.356122	0	0	0.466625	0.373055
6:80443721|80451792	0	0.258067	0	0.523362	2.02971	0	0.61002	1.18707	0.585266	0.593241	0	0.683934
6:82950268|82960488	0	0.322583	0	0	1.44044	0	0.976032	0.47483	1.34611	0.415269	1.10823	0.746109
6:84075836|84080165	0	0	0.868945	0.814118	2.35708	1.37877	1.40305	1.60255	0.702319	0	0	2.11398
6:87863719|87874230	0.708122	0	0.463437	0.290757	1.37497	1.3161	0.61002	1.18707	0.409686	0	0	0
6:89127456|89131566	0.531092	0.645167	1.39031	0.581513	4.77964	2.1935	1.34204	2.13673	2.98486	1.66108	1.34155	2.48703
6:91537803|91540596	0	0	0.231719	0	0.654745	0.501372	0.488016	1.18707	1.34611	0	0	0.310879
6:91537803|91576562	0	0.322583	0	0.348908	0.589271	0.501372	0.427014	0.47483	0.585266	0	0.408297	0.683934
6:91566041|91575552	0	0	0	0.46521	1.89876	0.940072	0.793026	1.30578	0	0	0	0
6:91593753|91605991	6.84518	4.45165	5.8509	3.54723	15.9758	7.39524	16.5925	17.5687	11.7638	8.06808	16.7985	16.3522
6:91593753|91606012	0	0.322583	0	0	0.327373	0	0	0	0	0.415269	0.408297	0.683934
6:92155928|92170345	0.472081	0.7742	0.579297	0.814118	4.38679	1.44144	2.56208	2.90833	3.86275	0	0	4.1036
6:92185833|92197354	0	0	0	0	0.261898	0	0	0	0	0.355945	0.583281	0.497406
6:98504293|98506141	0.767132	0.451617	0.753086	0.523362	6.22008	0	2.13507	1.95867	2.80928	0	2.15814	3.41967
6:98742427|98766305	0.472081	0	0	0	1.50591	0.626715	1.03703	0	0.585266	1.00851	1.04991	0.994812
6:103898018|103929043	1.35723	0.709683	0	1.62824	4.58322	3.25892	3.84312	2.84898	2.39959	1.9577	3.38303	2.98444
6:106217223|106217661	0.236041	0	0.347578	0.46521	1.89876	0.877401	1.09804	1.78061	1.52169	0	1.28322	0.870461
6:106705739|106737020	0.354061	0	0	0.174454	1.50591	0.877401	1.09804	0.415476	0.234106	0.355945	0.466625	0.559582
6:106705739|106752875	0	0.645167	0.753086	0.523362	1.70234	0.376029	0.549018	0.652891	1.05348	0.355945	0.699937	0
6:106705739|106771048	0.295051	0.322583	0.753086	0.581513	2.22613	0.313357	0.549018	0	0.351159	0	0.641609	0.870461
6:106710155|106771048	0.531092	0	0	0	1.17854	0	0.30501	0	0	0.652566	0.524953	0.497406
6:106730357|106737020	0.649112	0	0.347578	0.930421	2.74993	1.25343	1.09804	1.6619	0.585266	0	1.98316	1.61657
6:106750398|106771048	0.826143	1.29033	2.08547	2.61681	4.45227	0	3.1111	0.534184	2.92633	0.71189	2.39145	3.79272
6:106936502|106978180	0	0	0	0	1.63686	0	1.03703	1.5432	2.22401	0	0.874922	1.74092
6:109117107|109141734	1.65229	0.838717	1.15859	0.697816	3.73205	2.00549	2.56208	2.61156	1.34611	0.415269	3.03306	1.61657
6:109117107|109171834	5.66498	4.77423	6.02469	3.14017	16.827	6.95654	7.93026	8.48759	9.65689	3.85607	8.74922	12.4352
6:109131969|109171834	1.35723	0.7742	0.926875	0.348908	1.96424	0.501372	1.28104	1.12772	1.22906	0.533917	1.22489	0
6:109139462|109171834	0	0	0	0.348908	1.83329	1.12809	0	0	0	0.474593	0.758266	0
6:110866624|110892394	1.77031	1.35485	1.10066	0.697816	5.56534	1.81747	4.02613	3.38316	4.09686	1.9577	3.49969	3.8549
6:115954027|115957402	1.47525	1.09678	1.39031	1.10487	5.36891	0	2.44008	2.55221	0	1.42378	2.04148	3.54402
6:120436551|120447406	0	0	0	0	0	0	1.34204	1.30578	1.46316	0	0	1.36787
6:120911107|120911780	0.177031	0.7742	0.347578	0	0.785695	0.501372	0.244008	0.593537	0.585266	0.355945	0.291641	0.932637
6:129756751|129757239	0	0.258067	0	0.348908	1.11307	0	1.03703	0.534184	0.702319	0	0	0.621758
6:129756751|129764385	2.24239	1.74195	2.20133	2.61681	5.10701	4.26166	4.63615	3.56122	5.20887	2.43229	3.3247	3.79272
6:135480352|135493279	0.177031	0	0.405508	0.407059	0.72022	0.313357	0.732024	0.593537	0.526739	0	0.641609	0.621758
6:135569387|135570057	0.531092	0	0.405508	0.290757	2.61898	1.81747	2.25707	1.06837	0	0.771214	1.10823	0
6:135651327|135660627	6.07805	3.35487	3.41785	4.4195	29.529	13.0983	13.7864	10.2088	0	3.4408	0	11.8134
6:135651327|135660642	0	1.22582	1.62203	1.91899	8.70811	4.88838	4.14813	2.84898	3.57012	1.42378	3.09139	3.97925
6:138964559|138981411	0.11802	0	0	0	0.261898	1.25343	1.28104	0.712245	3.33602	0.830538	1.51653	0.621758
6:138964559|139044173	0	0	0	0.407059	0.327373	1.00274	0.732024	0.237415	0.760846	0	0.174984	0.186527
6:149633393|149666969	2.65546	0	1.50617	1.39563	6.74388	3.57228	3.66012	3.32381	3.57012	1.83905	3.84966	5.47147
6:149650150|149666969	0.944163	0.709683	1.04273	1.45378	5.43439	2.6322	3.29411	1.18707	2.22401	0	0	3.23314
6:149811360|149885073	0	0	0.405508	0	0.851169	0	0.549018	1.06837	0.585266	0	1.04991	0
6:150277437|150282983	0.944163	0.19355	0.347578	0	0	0	0.61002	0	0.819372	0	0.349969	0.683934
6:153141619|153176886	0.236041	0	0	0.174454	0.523796	1.00274	1.09804	0	0.585266	0	1.51653	0.683934
6:155709580|155724087	8.85153	8.00007	6.8357	5.34992	31.5587	14.2264	14.3355	9.08112	10.8274	5.45782	12.0156	19.1501
6:158955138|158958815	0.531092	0.3871	0	0	0	0.250686	0.976032	0.296769	0.643792	0.474593	0.291641	0.43523
6:159918293|159949701	1.06218	1.67743	0	0.348908	3.14278	1.62946	0	1.72126	2.16548	0.830538	2.09981	1.30569
6:159936873|159953975	0	0	0	0	1.37497	0.814729	2.01307	0.534184	0.994952	0	0	0.683934
6:161012893|161090832	0	0.129033	0	0	0	0	0.122004	0.47483	0.936425	0	0	0
6:163299858|163306198	0	0	0	0.116303	0.261898	0.4387	0.244008	0.830952	0	0.177972	0.291641	0.310879
6:165903478|165929040	0	0	0	0	0	0.313357	0.244008	0.94966	0.409686	0.177972	0.408297	0.621758
6:166989367|167024441	0.649112	0	1.44824	0	3.79752	1.94282	3.41611	2.37415	2.45812	1.12716	3.733	3.66837
6:170449954|170456107	0	0.322583	0	0	0.785695	0	1.03703	1.12772	0.819372	0	1.63319	0.808285
7:2915755|2916421	0.236041	0	0	0.697816	0.589271	0.188014	0	0.356122	0	0.296621	0	0
7:4574943|4584896	0	0.58065	0.637226	0.46521	2.48803	2.00549	1.34204	1.12772	1.46316	1.30513	0.991578	2.42486
7:9980131|10010669	1.53426	0.645167	0	1.16303	3.0773	1.56679	0	1.42449	0.877899	0	0	1.43004
7:19265492|19273195	0.826143	0	0.753086	0	0.916644	5.01372	6.71022	3.38316	1.11201	1.66108	3.03306	1.24352
7:22010596|22011679	0	0	0.521367	0.523362	1.17854	0.313357	0.30501	0	0.760846	0.415269	0.408297	0.43523
7:26620967|26676922	0	4.2581	0	3.89614	12.1128	3.88563	8.35727	5.46054	6.96466	8.18673	10.4991	8.26938
7:28639544|28655668	0	0	0	0.116303	0.327373	0.376029	0.183006	0.237415	0.17558	0	0.408297	0.186527
7:28723460|28735707	0	0	0	0	0.72022	0	0.427014	0.534184	0.643792	0	0.349969	0.497406
7:31677976|31685589	0	0.7742	0	0.814118	1.70234	0.940072	1.64705	0.712245	1.40464	0.355945	0.583281	2.54921
7:34069426|34089247	0	0.516133	0	0	0.327373	0	4.81916	3.62058	0.409686	1.42378	2.50811	1.61657
7:34230891|34272410	0	0.258067	0	0.174454	0	0.313357	0.671022	0.237415	1.93138	0.296621	0.699937	0.808285
7:37902522|37904204	0.826143	0.838717	0.868945	0.581513	2.35708	0.564043	0.671022	0.712245	0.643792	0.71189	1.51653	0.994812
7:48821286|48866128	0	0	0	0	0.654745	0	0.549018	0.771599	0.702319	0.474593	0.874922	0.746109
7:58112449|58117178	0	0.838717	0	0.46521	2.55351	0.501372	1.09804	1.60255	0	0.652566	0.991578	1.98962
7:58112449|58123585	0	0.903233	0	0	1.70234	1.06542	0	0	0.819372	0.533917	1.63319	1.36787
7:58196071|58230971	0.472081	0	0.231719	0.523362	0.523796	1.3161	0.671022	0.830952	0	0.889862	0.466625	0
7:58850363|58868520	2.24239	1.80647	2.1434	1.16303	6.15461	2.88289	3.41611	2.96769	0	1.24581	2.04148	2.86009
7:60731692|60732585	0	0	0	0	0.982118	1.06542	0.427014	0.296769	0	0.474593	0.699937	0.621758
7:61121465|61165713	0	0.709683	0.695156	0.814118	1.37497	1.00274	0	0.712245	0.819372	0	1.16656	0
7:64286782|64287500	1.59328	0.96775	1.62203	1.80269	5.43439	3.19625	4.20914	4.21412	4.03833	2.72891	3.20805	2.92226
7:65198472|65198799	0	0	0	0	3.53563	1.50412	0	1.00901	0	0.474593	1.22489	1.92745
7:67554148|67580251	1.06218	0	0	1.16303	5.10701	2.82022	3.59912	2.07738	0	1.00851	4.08297	5.22277
7:67576364|67580251	1.1802	1.03227	1.44824	0.755967	1.89876	0.814729	1.09804	0.712245	2.39959	1.4831	2.2748	1.11916
7:68160992|68169856	4.24873	2.45163	0	2.3842	15.9758	6.70585	6.64922	4.57024	8.54488	3.50012	6.59108	7.21239
7:68160992|68185517	0.472081	0.7742	0.695156	0.407059	0.851169	0	2.44008	0.94966	1.11201	0.771214	1.4582	1.05699
7:68160992|68191992	0	0	0	0	1.83329	0	0	1.5432	1.40464	1.00851	1.28322	2.17615
7:69814386|69828037	0	0	0	0	1.04759	0	0.30501	0	0.702319	0.237297	0.349969	0.497406
7:77769110|77771399	0	0	0	0	0	0.4387	0.854028	0	1.05348	0.296621	0.349969	0.43523
7:78055271|78056399	1.41624	0.709683	0.984805	0.290757	2.22613	0	1.52505	2.90833	1.87285	0	1.92483	1.67875
7:86044906|86087677	1.06218	0	0	1.04672	2.48803	0.626715	0.854028	0.593537	1.46316	0.771214	1.39987	0.683934
7:90698518|90794467	0	0	0	0	2.42256	0	0.854028	1.30578	1.7558	0.652566	0	0.932637
7:92778443|92785790	1.06218	1.35485	0	0	5.56534	3.63495	1.15904	1.48384	1.52169	0	1.69152	1.8031
7:96347125|96353198	0	0	0.405508	0	0.785695	0.376029	0.732024	0.47483	0.877899	0.415269	0.466625	0
7:103654106|103691209	0	0	0.289648	0.232605	0.916644	0	0	0	0.526739	0.296621	0.291641	0.310879
7:110475343|110506262	0	0	0	0	3.3392	2.44419	1.58605	0	1.7558	1.30513	2.15814	2.17615
7:112641975|112645192	0.177031	0	0	0	2.02971	0.564043	0.671022	0	1.46316	1.54243	2.2748	1.05699
7:113130074|113138055	0.767132	0	0	0.348908	1.30949	1.12809	0.671022	0	0.760846	0	0	0.621758
7:114673750|114675741	1.35723	0.709683	1.39031	0.755967	5.43439	3.82296	2.50108	1.83997	2.28254	0.830538	0.991578	1.92745
7:115274290|115276467	0.236041	0.3871	0.289648	0	0.392847	0.188014	0.976032	2.73027	0.936425	1.24581	3.38303	2.42486
7:120464280|120473807	0	1.9355	0.984805	0.814118	8.70811	3.13357	2.68409	1.83997	3.51159	0.652566	1.98316	4.72536
8:964857|992003	0	1.41937	0.289648	0.697816	1.30949	1.19076	1.15904	0	0.526739	0	0.991578	1.86527
8:3012369|3014564	1.53426	0	0	0	8.90454	4.01098	5.30717	4.45153	0.994952	0	1.4582	0.932637
8:16681471|16755944	0.295051	0	0	0	0.196424	0	0.549018	0	0	0.177972	0.291641	0.497406
8:16716774|16755944	1.7113	2.3226	1.85375	1.27933	6.28556	4.26166	5.97819	3.02704	3.68717	2.25432	5.30786	6.65281
8:18861488|18879156	0.649112	0.3871	0.579297	0	3.53563	1.06542	1.34204	0.830952	1.11201	1.18648	1.04991	1.24352
8:20285480|20308094	0	0	0	0.232605	0.589271	0.501372	0.91503	0.356122	0.409686	0	0	0.559582
8:30613554|30621379	0.649112	0	0.405508	0.407059	2.55351	2.1935	0.976032	0.534184	0.643792	0	1.74984	0.621758
8:31993513|32030616	0	0.322583	0	0	1.76781	0	1.09804	0.94966	1.17053	0	0	0
8:37441277|37445470	0	0.451617	0.579297	0.639664	2.42256	1.44144	1.46405	0.771599	1.11201	0.177972	1.92483	0.621758
8:38273589|38287382	0	0	0	0.988572	0	0	0	1.48384	2.45812	0.830538	1.63319	3.04661
8:39008497|39040610	0.295051	0	0.173789	0.232605	3.3392	0.626715	0.91503	1.18707	1.40464	0.355945	0.641609	1.61657
8:40180318|40215963	0	0	0	0.348908	0.72022	0.689386	0	0.47483	0.643792	0	0	0.746109
8:43969450|43971598	0	0.19355	0	0.174454	1.11307	0.313357	0	0.356122	0	0.177972	0	0
8:55614208|55622053	0.295051	0.645167	0	0.232605	1.70234	0.626715	0	0.652891	0.351159	0	0.408297	0.683934
8:55614208|55623888	0	0	0.289648	0.174454	0.916644	0.689386	0	0.237415	0.643792	0	0.349969	0.932637
8:56096595|56132982	0	0.258067	0	0.116303	0.392847	0.250686	0.244008	0	0.17558	0	0.816594	0.124352
8:68022433|68074096	0.413071	0	0.405508	0.116303	0.523796	0.250686	0	0	0	0	0	0.310879
8:69374301|69381214	4.01269	3.35487	0	4.47765	16.4341	10.5915	7.80825	5.75731	7.78404	5.04255	7.75764	8.58026
8:70193530|70208061	0	0	1.67996	1.91899	6.02366	2.50686	4.45314	1.78061	4.79918	2.43229	4.02464	5.96887
8:70193530|70224123	0.354061	0.19355	0.811015	0	3.01183	0.814729	1.58605	0.94966	1.17053	1.42378	0	2.79791
8:70193530|70266960	0.708122	0.19355	0.405508	0.581513	1.44044	1.00274	1.64705	0.593537	0.877899	0	1.74984	2.36268
8:73258405|73262907	0	1.03227	0.695156	0	3.0773	2.1935	1.22004	1.00901	0.643792	0.533917	1.16656	1.67875
8:76607805|76609327	0	1.29033	0	0.639664	2.48803	2.00549	2.9891	3.02704	2.39959	0	2.50811	0
8:80742232|80815987	0	0.58065	0.811015	0	3.20825	0	0.732024	2.07738	0	1.06783	1.28322	0.870461
8:80787216|80815987	6.90419	4.2581	5.8509	11.2814	29.0707	11.8449	17.6296	14.1855	17.675	8.30538	15.3403	14.4248
8:82633708|82634760	1.47525	0.96775	0.868945	0	0	0.626715	1.64705	1.00901	1.69727	0.889862	1.63319	1.36787
8:82957079|82957656	0.767132	0.903233	0.579297	0.930421	2.16066	1.62946	1.64705	1.89932	3.10191	1.30513	3.14972	1.98962
8:86233111|86246280	0.590102	0.516133	2.08547	0	2.74993	0	0.976032	1.30578	1.22906	0	1.34155	1.49222
8:87643220|87664522	1.1802	0	1.04273	1.10487	3.53563	2.1935	1.09804	0.830952	1.28758	1.00851	1.69152	0
8:87799383|87820356	8.73351	6.32263	7.29914	7.38522	48.2547	21.9977	23.0587	18.3403	23.2351	10.6783	21.8147	21.6993
8:87799383|87828391	0.354061	0.903233	0.521367	0.87227	4.05942	1.3161	1.15904	1.60255	1.87285	0.652566	2.21647	1.24352
8:87799386|87820356	0.590102	0.645167	1.15859	0.639664	4.77964	2.38152	2.13507	2.3148	2.39959	1.06783	1.80817	1.98962
8:96827804|96845587	0.826143	0.322583	0.347578	0	0	0	0	0	0	0	0	0.373055
8:106645248|106656825	0	0	0	0	0	0	0.183006	0.237415	0	0.415269	0.174984	1.36787
8:106645248|106698980	0	0	0	0	0	0	0.30501	0.296769	0.409686	0.237297	0.349969	0
8:111823361|111839842	0	0	0	0	0	0	0.183006	0.237415	0.643792	0	0	0
8:112685624|112686605	0	0	0	0	3.0773	1.88014	1.58605	3.08639	0.702319	0.593241	0.641609	0.808285
8:115662881|115673082	0	0	0	0	0	0.188014	0.366012	0.652891	0.702319	0	0	0
8:116014634|116022036	1.23921	1.22582	1.04273	0.523362	6.87483	2.1935	3.0501	1.42449	2.04843	0.533917	2.68309	2.98444
8:116275910|116294261	0	0	1.10066	1.39563	5.23796	2.1935	3.1721	2.49286	0	1.54243	4.49127	4.16578
8:130035557|130118831	0	0	0	0	0.261898	0	0.183006	0.415476	0.351159	0	0	0.248703
8:133695707|133705563	0.295051	0.19355	0	0.116303	1.04759	1.94282	1.34204	0.771599	1.52169	0.652566	0	1.74092
8:134925770|134941606	0	0	0	0	0	1.88014	2.37908	1.00901	0.877899	0.533917	2.04148	1.61657
9:6555049|6561930	0.649112	0.58065	1.44824	1.10487	5.36891	1.56679	2.50108	1.42449	1.7558	1.00851	2.56644	0
9:7476478|7481586	1.06218	0	0	0	3.6011	2.13083	0	1.18707	1.17053	1.30513	1.39987	1.67875
9:10120704|10139416	0.767132	0.709683	1.27445	0.930421	6.35103	1.50412	0	1.24643	0.994952	0	0	1.24352
9:10229873|10258500	0	0	0.637226	0.87227	2.55351	0.752058	1.40305	1.6619	3.33602	0.652566	0.524953	1.11916
9:12903427|12918332	0.413071	0.58065	0.926875	0.639664	3.47015	1.69213	1.15904	0.890306	1.05348	1.7204	2.04148	1.98962
9:17302044|17323832	0.531092	0.645167	0.405508	0.46521	1.76781	1.94282	1.46405	0.712245	1.11201	0.652566	0.991578	1.61657
9:17351072|17398149	0.236041	0	0	0	1.11307	0.501372	0.854028	0	0.409686	0.237297	0.233312	0.683934
9:19883798|19913189	2.12437	2.51615	1.73789	0	6.54745	4.13632	3.66012	2.67092	4.56507	1.7204	3.20805	4.72536
9:19885865|19913189	4.0717	0	0	4.4195	18.3329	6.95654	8.41827	7.53793	9.94952	2.37297	6.29944	7.46109
9:19892116|19913189	3.83566	4.32262	3.18613	4.4195	16.0413	9.08737	16.7755	7.0631	18.787	3.26283	11.7823	7.9585
9:19897760|19913189	7.02221	7.48393	7.87844	6.97816	41.9037	21.4337	20.1307	15.9068	19.1382	5.93241	16.0986	17.8444
9:20130905|20139090	0	0.516133	0	0	0.916644	1.12809	0.61002	0	1.34611	0.415269	0.466625	0.373055
9:22640189|22690654	0	0	0	0	0.392847	0	0.366012	0.830952	0.760846	0.533917	0.524953	0.621758
9:26170413|26184794	0.590102	0	0.173789	0.290757	0.916644	0	0.61002	1.18707	0.702319	0.296621	0.641609	0.683934
9:28120503|28122017	0	0	0	0	0.261898	0.376029	0	0	0	0.237297	0.466625	0.186527
9:33043520|33045820	2.06536	1.1613	1.44824	1.97714	6.87483	3.32159	3.1721	1.95867	5.20887	2.37297	4.49127	2.61138
9:33043520|33061432	0.531092	0.7742	0.868945	0	1.24402	0.689386	0.91503	1.24643	2.34106	0.652566	1.34155	0.994812
9:33731308|33732436	0.11802	0.258067	0	0.290757	1.37497	0.188014	0.549018	0.652891	0.526739	0	0.874922	0.373055
9:36665959|36671678	0	0	0	0.348908	0.654745	0.4387	0	0	0	0	0	0
9:36698685|36715744	0.649112	0	0.753086	0	3.0773	1.3161	1.22004	0.890306	2.34106	0.474593	0.524953	0.808285
9:37048731|37055819	0	0.322583	0	0.581513	1.30949	0.752058	1.03703	1.18707	2.57517	1.00851	0	0.932637
9:48152108|48168468	1.00317	0.838717	1.27445	1.16303	2.02971	2.44419	3.1721	2.90833	0	3.32215	2.44978	3.73055
9:65085167|65085907	0	0.3871	0.579297	0.581513	1.17854	1.37877	0	0.237415	0	0	0.583281	0.621758
9:72153385|72160471	0.767132	0	0	0	4.19037	0	0	0.830952	2.8678	0.355945	1.04991	1.05699
9:72153385|72179828	0.472081	0.645167	0.289648	0	1.83329	0.564043	0	0	0	0	0	0.683934
9:73094595|73102060	2.77348	2.7097	1.33238	1.33748	8.83906	3.13357	8.41827	6.58827	6.96466	3.32215	5.01622	5.658
9:73094595|73126973	0	0.58065	0.637226	0	0.72022	0	1.40305	0.94966	0.994952	0.474593	1.10823	1.36787
9:75463866|75515252	0	1.03227	0	0.87227	0.654745	0.626715	1.64705	0.771599	0	0	1.22489	2.79791
9:75628054|75646985	0.708122	1.09678	0.811015	0	6.74388	2.50686	1.03703	1.18707	1.05348	0	1.39987	2.54921
9:87039402|87047919	1.06218	0.838717	3.01234	1.97714	11.9164	5.07639	3.72112	2.25544	4.09686	0	3.67467	4.60101
9:87911045|87972147	0	0	0	0	0.261898	0.564043	0.793026	0.356122	0	0.237297	0.816594	0.559582
9:88762439|88764377	0.826143	0.516133	0.695156	0	1.96424	0.4387	1.22004	0.890306	0.994952	0.949186	0	0.683934
9:92135892|92147867	0	0	0	0	0.261898	0.4387	0.30501	0	0	0.237297	0.174984	0.248703
9:92384248|92397915	0	0	0	0.232605	0.589271	0.188014	0.366012	0.356122	0.117053	0.355945	0.699937	0.870461
9:99112689|99114665	0.708122	0.58065	0	0	3.73205	2.38152	2.56208	2.90833	2.22401	0.949186	2.74142	1.05699
9:102255514|102274429	0	0	0	0.930421	2.81541	2.31885	1.52505	0	0	0	0	0
9:103339555|103341373	0	0	0	0.348908	0.261898	0.313357	0.671022	0.47483	0.760846	0	0.641609	0.559582
9:107013595|107035544	0	0	0	0	1.44044	0	0	0.415476	0.585266	0.533917	0.758266	0.870461
9:109411982|109425231	0.11802	0	0.173789	0.290757	0.851169	0.188014	0	0.178061	0	0	0	0
9:109411982|109431724	0.295051	0	0.289648	0.232605	1.11307	0.250686	0.30501	0.178061	0	0	0.116656	0.186527
9:113992721|114013732	0	0	0	0.814118	0.785695	0.689386	1.40305	0	1.05348	0	0.991578	0
9:114937099|114951665	4.89785	3.16132	2.43305	2.90757	14.7972	6.51784	7.19823	6.52891	7.72551	3.08486	8.34092	7.89632
9:115783158|115806478	0	0	0	0.232605	0.785695	0	0.549018	0.237415	0.17558	0	0.291641	0.373055
9:118014576|118041744	0	0	0	0.523362	2.02971	0.814729	0.91503	1.12772	0	0	2.09981	1.30569
9:126385733|126407696	0.413071	0	0	0.290757	0.654745	0.626715	0.549018	0.296769	0	0	0.349969	0.248703
9:126385733|126438047	0.236041	0	0	0.290757	0.327373	0.626715	0.488016	0	0	0.237297	0	0.559582
9:126407565|126438047	0	0	0	0.348908	0.785695	0.689386	0	0	0	0	0.233312	0.497406
9:127911041|127920972	0	0	0	0.348908	0.261898	0.250686	0.366012	0	0	0	0	0.124352
9:129557375|129572640	2.41942	1.61292	1.39031	1.57009	5.95818	5.07639	4.63615	3.56122	5.20887	0	4.37461	4.3523
9:130326633|130384896	0	0	0.868945	0	3.99395	1.62946	1.58605	1.30578	1.17053	0.355945	1.04991	1.74092
9:130337853|130384896	0	0	0.984805	0.290757	1.30949	0.940072	0	0.593537	0	0.652566	0.641609	0
9:130372679|130384896	0.649112	0	1.10066	0.988572	1.63686	1.06542	0.732024	1.36514	1.28758	0.71189	2.2748	0.621758
9:130496404|130497071	0.295051	0	0	0.348908	0.392847	0.689386	0.61002	0.296769	0.936425	0.355945	0.291641	0.621758
9:130549459|130564329	0	0	0	0	0	0.250686	0.30501	0.296769	0.585266	0.177972	1.04991	0.124352
9:131873041|131880686	0.354061	0	0.753086	0.639664	3.01183	1.69213	1.34204	1.00901	2.10696	0.830538	0.758266	1.30569
AEMK02000452.1:2281177|2295643	2.83249	0	3.82336	2.84941	15.3865	7.95928	11.0414	8.07211	6.43792	0	4.95789	7.64762
AEMK02000452.1:3325019|3327814	0	0	0	0	0	0	0.732024	0.47483	0.760846	0	0.874922	0
AEMK02000682.1:272348|278294	0	0.451617	0	0.46521	0.654745	0.501372	0.30501	0	0.468213	0.533917	0	0.559582
AEMK02000698.1:768735|785911	0.649112	0.516133	0.405508	0.232605	2.81541	1.19076	0.30501	0.47483	0.760846	0.474593	1.10823	0.497406
AEMK02000698.1:2206228|2261666	0	0	0	0	0	0	0.122004	0.534184	0.17558	0	0	0
AEMK02000698.1:2235826|2261666	0.11802	0	0.231719	0.639664	0.261898	0.125343	0.427014	0.94966	0.468213	0	1.51653	0.124352
X:16296225|16300996	0.590102	0.322583	0.347578	0	1.24402	0.313357	0.549018	0.830952	1.11201	0	0.641609	0.683934
X:18428094|18499943	0	0.258067	0.231719	0	0	0	0.61002	0.534184	0.17558	0	0	0.43523
X:20243402|20247157	4.42576	4.77423	5.79297	3.72168	19.3805	8.586	16.5925	7.47857	13.5196	4.21201	8.9242	9.13984
X:43052047|43052598	0.236041	0.322583	0	0.290757	1.11307	0.501372	1.46405	0.652891	1.87285	1.00851	0.699937	0.559582
X:46832331|46853956	0	0	0.463437	0	0.458322	0	0.549018	0.415476	0.409686	0	0.466625	0.808285
X:46871978|46878238	0.413071	0.3871	0.289648	0.407059	2.29161	1.3161	2.31808	0.47483	1.17053	0.474593	0.408297	1.11916
X:48702767|48706981	0	0	0	0	0.392847	0.626715	0	0.118707	0	0.118648	0.116656	0.248703
X:59556112|59571888	0	0	0	0	0	0	1.64705	0	1.7558	0.830538	2.50811	2.61138
X:61688015|61702090	0.767132	0.645167	1.04273	0.46521	3.40468	2.00549	0	0	0.877899	0	0	0.683934
X:70397233|70418487	0	0	0	0.174454	0.523796	0.250686	0.366012	0	0	0	0.233312	0
X:98262075|98263484	0.236041	0.19355	0.405508	0.523362	2.02971	0.564043	0.183006	0.356122	0.585266	0.415269	0	0.43523
X:101525185|101536227	1.1802	0.838717	0	0	5.30344	3.5096	3.72112	1.78061	1.81432	1.12716	1.57486	2.36268
X:106759505|106779888	0	0.322583	0	0	0.327373	0	0	0.593537	0	0.237297	0.174984	0.373055
X:111382631|111414313	0	1.1613	2.25926	0.814118	0.261898	4.13632	0.91503	0.296769	0.409686	0	0.758266	0.373055
X:111404776|111414313	0	0	0.579297	0.348908	3.47015	0	0	2.78963	3.04338	1.66108	3.79133	2.79791
X:114479112|114492023	0	0	0	0	1.76781	0.689386	1.89106	0.534184	1.93138	0.474593	1.10823	1.49222
X:122348586|122354133	0	0	0	0	0.982118	0.4387	0.427014	0.593537	0.351159	0	0.466625	0.373055
X:122416323|122434601	0.708122	0.258067	0	0	0.458322	0	1.09804	0.415476	0.994952	0	0	0
Y:9910950|9917192	0.649112	0	0	0.290757	1.63686	1.37877	0	1.30578	0	0	0	1.05699
Note: TH - Tibetan pigs at high-altitude (3,000 m); TL - Tibetan pigs at low-altitude (100 m); YH - Yorkshire pigs at high-altitude (3,000 m); YL - Yorkshire pigs at low-altitude (100 m).

## Sheet: Table S5
Table S5. Differentially expressed circRNAs (DE-circRNAs) and their host genes across four comparative groups
TH vs. YH	host gene	TH vs. TL	host gene	TL vs. YL	host gene	YH vs. YL	host gene
1:16307508|16307993	LATS1	1:16307508|16307993	LATS1	1:8729492|8825081	n/a	1:16406041|16420284	PPIL4
1:44460412|44475731	ROS1	1:16406041|16420284	PPIL4	1:37262884|37265976	Sus_scrofa_newGene_3016	1:37262884|37265976	Sus_scrofa_newGene_3016
1:85926481|85964180	BCKDHB	1:18938460|18978518	ADGB	1:41135588|41180922	TBC1D32	1:41135588|41180922	TBC1D32
1:87134227|87153004	PHIP	1:94314527|94315177	SETBP1	1:55995701|56000362	ORC3	1:203531906|203547745	DENND4C
1:94314527|94315177	SETBP1	1:107552365|107553238	ZNF609	1:107552365|107553238	ZNF609	1:228980934|229026540	PCSK5
1:119738115|119740313	MAPK6	1:119727110|119740313	MAPK6	1:130233523|130256849	INO80	1:240889406|240900266	TGFBR1
1:121213867|121216490	TRPM7	1:119738115|119740313	MAPK6	1:166885040|166890686	NOX5	11:675689|694132	ZMYM2
1:166036953|166044981	PIAS1	1:121213867|121216490	TRPM7	1:175412141|175432656	MIS18BP1	11:3208399|3208876	MTMR6
1:181739654|181743674	NID2	1:181739654|181743674	NID2	1:182709191|182720865	DDHD1	11:23784316|23826266	ENOX1
1:182147249|182169099	TXNDC16	1:182147249|182169099	TXNDC16	1:203531906|203547745	DENND4C	12:18552929|18555766	GJC1
1:184914188|184923633	KTN1	1:203531906|203537078	DENND4C	1:216427782|216434127	RIC1	12:31358562|31388511	STXBP4
1:203531906|203537078	DENND4C	1:215371012|215389275	KDM4C	1:242242621|242295584	TMEFF1	12:37496922|37517080	PPM1D
1:203531906|203561227	DENND4C	1:219010541|219028462	PUM3	10:7247065|7247588	Sus_scrofa_newGene_46376	12:42589975|42596350	ZNF207
1:215371012|215389275	KDM4C	1:242111791|242113126	TEX10	10:26180874|26218089	ERCC6L2	13:14841306|14851051	ZCWPW2
1:219010541|219028462	PUM3	1:242242621|242295584	TMEFF1	11:18313796|18361632	CAB39L	13:14841306|14877553	ZCWPW2
1:240889406|240900266	TGFBR1	10:8265577|8271193	RRP15	11:21789455|21805764	COG3	13:39468507|39468774	DENND6A
1:242111791|242113126	TEX10	10:17478592|17481300	HNRNPU	11:25573447|25589582	NAA16	13:73237139|73239444	CHCHD6
10:7247065|7247588	Sus_scrofa_newGene_46376	10:20469603|20492105	DENND1B	12:18552929|18555766	GJC1	13:79309593|79314147	CEP70
10:8265577|8271193	RRP15	10:31153774|31157554	GKAP1	12:31358562|31388511	STXBP4	13:201032394|201068601	DYRK1A
10:17478592|17481300	HNRNPU	12:27298750|27312593	SPAG9	12:42589975|42596350	ZNF207	14:20168415|20203263	NEK1
10:20438111|20492105	DENND1B	12:31358562|31388511	STXBP4	12:59273100|59283672	n/a	14:32734055|32737056	ATXN2
10:20469603|20492105	DENND1B	12:36167409|36170928	RNFT1	13:14841306|14851051	ZCWPW2	14:32871222|32879031	ACAD10
10:24788311|24799565	KDM5B	12:37509450|37517080	PPM1D	13:14841306|14877553	ZCWPW2	14:103553553|103564282	BTAF1
10:24795546|24799565	KDM5B	12:59273100|59283672	n/a	13:38509184|38545830	TASOR	14:140957257|140960561	CFAP46
10:26180874|26218089	ERCC6L2	12:59821853|59822490	ULK2	14:54348256|54348608	RYR2	15:54488295|54497470	ENSSSCG00000047196
11:675689|694132	ZMYM2	13:22216776|22239729	GOLGA4	14:77530742|77560359	KAT6B	18:10392308|10406199	UBN2
11:21789455|21805764	COG3	13:34824030|34825924	GNL3	14:103553553|103564282	BTAF1	18:14212354|14226917	Sus_scrofa_newGene_17149
11:25209180|25224424	VWA8	13:38536703|38545830	TASOR	14:131495285|131576631	ATE1	2:47525392|47537458	USP47
12:16195632|16211961	TLK2	13:66493801|66495580	SEC13	15:76013252|76014397	n/a	2:49642564|49690167	SBF2
12:24327241|24328063	CBX1	13:95702963|95703536	SLC33A1	15:94387078|94413980	PMS1	2:89323270|89384364	MSH3
12:27298750|27312593	SPAG9	13:108874660|108880840	PHC3	15:106414678|106437731	CARF	2:103350235|103362696	CAST
12:31358562|31388511	STXBP4	13:140805618|140817139	TMEM39A	15:106444273|106465899	CARF	3:26683193|26690578	SMG1
12:37509450|37517080	PPM1D	13:157615688|157628266	SENP7	15:120032208|120057011	TNS1	3:72257086|72262713	TIA1
12:59821853|59822490	ULK2	14:6745390|6771753	SLC39A14	18:10392308|10406199	UBN2	4:42327946|42349544	ENSSSCG00000006101
13:18341600|18350103	CMTM8	14:9497312|9498411	KCTD9	18:14212354|14243823	Sus_scrofa_newGene_17149	4:80973985|80997852	KIFAP3
13:22216776|22239729	GOLGA4	14:54348256|54348608	RYR2	18:17883391|17889795	Sus_scrofa_newGene_12719	4:84563168|84564057	Sus_scrofa_newGene_26525
13:34824030|34825924	GNL3	15:4136904|4150279	ORC4	18:47447297|47474766	OSBPL3	5:47388932|47416672	ITPR2
13:38536703|38545830	TASOR	15:60405553|60414442	PRPF40A	18:47535039|47540646	GSDME	5:74569862|74595084	ADAMTS20
13:66493801|66495580	SEC13	15:60407130|60414442	PRPF40A	2:5782769|5784337	RBM14	6:87863719|87874230	SNRNP40
13:79490411|79496843	PIK3CB	15:76166995|76198564	UBR3	2:47525392|47537458	USP47	6:91566041|91575552	ZMYM4
13:95698444|95703536	SLC33A1	15:77249916|77283482	TLK1	2:82921814|82943497	ARHGEF28	6:91593753|91606012	ZMYM4
13:95702963|95703536	SLC33A1	15:84354981|84408517	FKBP7	2:95657634|95691686	TMEM161B	6:92185833|92197354	AGO1
13:108873722|108880840	PHC3	15:93992834|94015731	WDR75	2:103350235|103362696	CAST	6:109139462|109171834	OSBPL1A
13:140805618|140817139	TMEM39A	15:106955729|106961095	ENSSSCG00000016119	3:44102881|44122061	ZC3H6	6:161012893|161090832	n/a
13:157615688|157628266	SENP7	15:133924880|133929332	USP40	3:72257086|72262713	TIA1	8:31993513|32030616	APBB2
14:6745390|6771753	SLC39A14	16:34633974|34639666	PLPP1	3:107207592|107229406	BIRC6	8:111823361|111839842	ENPEP
14:9497312|9498411	KCTD9	16:34798441|34803686	SLC38A9	4:15278145|15352306	TMEM65	8:115662881|115673082	TBCK
14:20168415|20203263	NEK1	16:47810330|47817069	BDP1	4:28981119|29068902	EMC2	9:28120503|28122017	MAML2
14:20178343|20203263	NEK1	17:32173028|32184644	ATRN	4:42327946|42349544	ENSSSCG00000006101	X:122416323|122434601	MTMR1
14:32734055|32737056	ATXN2	17:52866612|52872517	NFATC2	4:80973985|80997852	KIFAP3
14:32871222|32879031	ACAD10	18:1475203|1481335	DNAJB6	4:82951030|82976560	DCAF6
14:41681832|41686858	ACACB	18:2648872|2661452	Sus_scrofa_newGene_16919	4:130738717|130742325	SYDE2
14:103553553|103564282	BTAF1	18:4529231|4529878	n/a	5:41379423|41416660	Sus_scrofa_newGene_28578
14:131495285|131576631	ATE1	18:14212354|14226917	Sus_scrofa_newGene_17149	5:74569862|74595084	ADAMTS20
15:3913056|3943647	MBD5	18:17859078|17912006	MKLN1	6:62477696|62496904	n/a
15:4136904|4150279	ORC4	18:29084364|29142960	ST7	6:87863719|87874230	SNRNP40
15:10879939|10880893	LRP1B	18:51340815|51349397	STK17A	6:91566041|91575552	ZMYM4
15:54488295|54497470	ENSSSCG00000047196	2:15967840|15970677	AMBRA1	7:34069426|34089247	GLO1
15:60405553|60414442	PRPF40A	2:27989714|28020514	QSER1	7:115274290|115276467	Sus_scrofa_newGene_36199
15:60407130|60414442	PRPF40A	2:80975762|80992288	UIMC1	8:106645248|106656825	Sus_scrofa_newGene_38469
15:66291710|66299872	BAZ2B	2:82921814|82943497	ARHGEF28	9:36665959|36671678	ATM
15:76166995|76198564	UBR3	2:102535641|102539766	ELL2	9:102255514|102274429	PHTF2
15:77249916|77283482	TLK1	2:136907206|136920524	SEC24A	9:109411982|109425231	EZH2
15:84354981|84408517	n/a	3:6981006|6993212	CEP20	X:59556112|59571888	Sus_scrofa_newGene_44893
15:93992834|94015731	WDR75	3:32116491|32130236	CLEC16A
15:94387078|94413980	PMS1	3:47004817|47007823	STARD7
15:106955729|106961095	ENSSSCG00000016119	3:53042582|53055099	RNF149
15:120032208|120057011	TNS1	3:72257086|72262713	TIA1
15:133924880|133929332	USP40	3:92761995|92764582	FBXO11
16:19906267|19906628	ADAMTS12	3:107609926|107636043	MEMO1
16:34633974|34639666	PLPP1	3:114743498|114755035	ATAD2B
16:34798441|34803686	SLC38A9	3:122089927|122094251	NBAS
16:51168503|51171980	CREBRF	4:15285250|15303961	TMEM65
17:52866612|52872012	NFATC2	4:15288794|15303961	TMEM65
18:1875193|1881411	LMBR1	4:38110196|38111049	STK3
18:2648872|2661452	SHH	4:42191621|42197878	VIRMA
18:4529231|4529878	ACTR3B	4:93738637|93747422	CCT3
18:17859078|17912006	Sus_scrofa_newGene_17204	4:118062336|118077545	MFSD14A
18:29084364|29142960	ST7	4:123091580|123125471	ARHGAP29
18:33663765|33673693	DOCK4	4:129378277|129385680	SH3GLB1
18:47535039|47540646	GSDME	5:776735|795087	BRD1
18:52599764|52609441	GLI3	5:28832466|28858296	TBK1
2:5782769|5784337	RBM14	5:47388932|47416672	ITPR2
2:47525392|47537458	USP47	5:48577313|48594861	DNAI7
2:49456521|49480738	SBF2	6:27526548|27533552	TERB1
2:80975762|80992288	UIMC1	6:34107266|34112786	CYLD
2:102535641|102539766	ELL2	6:91566041|91575552	ZMYM4
3:6981006|6993212	CEP20	6:109139462|109171834	OSBPL1A
3:42881922|42902838	FAM120A	6:138964559|139044173	LRRIQ3
3:47004817|47007823	STARD7	6:150277437|150282983	PATJ
3:72257086|72262713	TIA1	7:65198472|65198799	SNX6
3:78952890|78971884	EHBP1	7:110475343|110506262	ZC3H14
3:80795078|80800559	PUS10	8:40180318|40215963	FIP1L1
3:92045274|92075563	GTF2A1L	8:96827804|96845587	LARP1B
3:92761995|92764582	FBXO11	8:112685624|112686605	SEC24B
3:98047438|98064327	EML4	9:36665959|36671678	ATM
3:107207592|107229406	BIRC6	9:102255514|102274429	PHTF2
3:107609926|107636043	MEMO1	9:113992721|114013732	PRRC2C
3:122089927|122094251	NBAS	9:118014576|118041744	COP1
4:15285250|15303961	TMEM65	9:126407565|126438047	SWT1
4:15288794|15303961	TMEM65	X:18428094|18499943	Sus_scrofa_newGene_44117
4:84560609|84563389	Sus_scrofa_newGene_26525
4:93738637|93747422	CCT3
4:118062336|118077545	MFSD14A
4:123091580|123125471	ARHGAP29
4:129378277|129385680	SH3GLB1
5:15436081|15462085	SPATS2
5:59877187|59935574	DUSP16
5:82403730|82422198	GNPTAB
5:99324926|99335687	METTL25
6:3813863|3814709	ZDHHC7
6:31962635|31980100	CHD9
6:34107266|34112786	CYLD
6:54801799|54802488	AP2A1
6:70609103|70612317	KIF1B
6:91566041|91575552	ZMYM4
6:106936502|106978180	MIB1
6:120436551|120447406	FHOD3
6:138964559|138981411	LRRIQ3
6:138964559|139044173	LRRIQ3
6:159936873|159953975	ZFYVE9
6:165903478|165929040	TESK2
7:28723460|28735707	ZNF451
7:48821286|48866128	LOC102167410
7:68160992|68191992	Sus_scrofa_newGene_35304
7:77769110|77771399	CHD8
7:90698518|90794467	GPHN
7:110475343|110506262	ZC3H14
8:20285480|20308094	TBC1D19
8:38273589|38287382	SLAIN2
8:68022433|68074096	SLC4A4
8:96827804|96845587	LARP1B
8:112685624|112686605	SEC24B
8:115662881|115673082	TBCK
8:134925770|134941606	GPAT3
9:22640189|22690654	NOX4
9:72153385|72179828	KRIT1
9:103339555|103341373	DNAJC2
9:113992721|114013732	PRRC2C
9:118014576|118041744	COP1
AEMK02000452.1:3325019|3327814	BRF1
X:59556112|59571888	Sus_scrofa_newGene_44893
X:114479112|114492023	ATP11C
X:122348586|122354133	MTM1
Note: TH - Tibetan pigs at high-altitude (3,000 m); TL - Tibetan pigs at low-altitude (100 m); YH - Yorkshire pigs at high-altitude (3,000 m); YL - Yorkshire pigs at low-altitude (100 m).

## Sheet: Table S6
Table S6. KEGG pathway enrichment analysis of host genes for DE-circRNAs across four comparative groups
Group	Pathway	ID	Input number	Background number	P-Value	Corrected P-Value	Input
TH vs YH	ppppppppppppppp	ssc04380	4	124	0.0025536	0.063164	TGFBR1|CYLD|PIK3CB|NFATC2
TH vs YH	mTOR signaling pathway	ssc04150	4	150	0.00494099	0.100773	ULK2|PIK3CB|SLC38A9|SEC13
TH vs YH	Cellular senescence	ssc04218	4	154	0.00540689	0.104255	TGFBR1|TRPM7|PIK3CB|NFATC2
TH vs YH	PD-L1 expression and PD-1 checkpoint pathway in cancer	ssc05235	3	93	0.00896423	0.144979	PIK3CB|NFATC2|EML4
TH vs YH	AGE-RAGE signaling pathway in diabetic complications	ssc04933	3	100	0.0108512	0.158737	TGFBR1|PIK3CB|NOX4
TH vs YH	C-type lectin receptor signaling pathway	ssc04625	3	103	0.0117249	0.158737	PIK3CB|CYLD|NFATC2
TH vs YH	Autophagy - animal	ssc04140	3	128	0.0205582	0.158737	ULK2|PIK3CB|SH3GLB1
TH vs YH	Endocytosis	ssc04144	4	238	0.0227694	0.158737	ZFYVE9|TGFBR1|AP2A1|SH3GLB1
TH vs YH	VEGF signaling pathway	ssc04370	2	55	0.0264734	0.158737	PIK3CB|NFATC2
TH vs YH	Glycerolipid metabolism	ssc00561	2	59	0.0300108	0.158737	PLPP1|GPAT3
TH vs YH	Hepatitis B	ssc05161	3	156	0.033793	0.158737	TGFBR1|PIK3CB|NFATC2
TH vs YH	Non-small cell lung cancer	ssc05223	2	64	0.0346798	0.158737	PIK3CB|EML4
TH vs YH	Pancreatic cancer	ssc05212	2	72	0.0426886	0.158737	TGFBR1|PIK3CB
TH vs YH	Inositol phosphate metabolism	ssc00562	2	72	0.0426886	0.158737	MTM1|PIK3CB
TH vs YH	Chronic myeloid leukemia	ssc05220	2	74	0.0447889	0.158737	TGFBR1|PIK3CB
TH vs YH	Ribosome biogenesis in eukaryotes	ssc03008	2	78	0.0491017	0.158737	GNL3|WDR75
TH vs YH	B cell receptor signaling pathway	ssc04662	2	78	0.0491017	0.158737	PIK3CB|NFATC2
TH vs YH	Colorectal cancer	ssc05210	2	87	0.059322	0.159467	TGFBR1|PIK3CB
TH vs YH	Fc gamma R-mediated phagocytosis	ssc04666	2	89	0.061685	0.159467	PLPP1|PIK3CB
TH vs YH	TGF-beta signaling pathway	ssc04350	2	92	0.0652888	0.160576	ZFYVE9|TGFBR1
TH vs YH	Glycosphingolipid biosynthesis - ganglio series	ssc00604	1	15	0.0685454	0.160576	SLC33A1
TH vs YH	Glycerophospholipid metabolism	ssc00564	2	95	0.0689615	0.160656	PLPP1|GPAT3
TH vs YH	Rap1 signaling pathway	ssc04015	3	211	0.069736	0.160898	KRIT1|PIK3CB|DOCK4
TH vs YH	Choline metabolism in cancer	ssc05231	2	96	0.0702007	0.160898	PLPP1|PIK3CB
TH vs YH	Phosphatidylinositol signaling system	ssc04070	2	97	0.0714472	0.160898	MTM1|PIK3CB
TH vs YH	Natural killer cell mediated cytotoxicity	ssc04650	2	100	0.0752295	0.164761	PIK3CB|NFATC2
TH vs YH	Human T-cell leukemia virus 1 infection	ssc05166	3	220	0.0767839	0.165154	TGFBR1|PIK3CB|NFATC2
TH vs YH	T cell receptor signaling pathway	ssc04660	2	106	0.0829799	0.170084	PIK3CB|NFATC2
TH vs YH	Chagas disease (American trypanosomiasis)	ssc05142	2	107	0.0842947	0.170084	TGFBR1|PIK3CB
TH vs YH	Th17 cell differentiation	ssc04659	2	107	0.0842947	0.170084	TGFBR1|NFATC2
TH vs YH	Proximal tubule bicarbonate reclamation	ssc04964	1	22	0.097049	0.180972	SLC4A4
TH vs YH	Folate biosynthesis	ssc00790	1	24	0.105033	0.188343	GPHN
TH vs YH	Yersinia infection	ssc05135	2	125	0.108975	0.190975	PIK3CB|NFATC2
TH vs YH	Relaxin signaling pathway	ssc04926	2	129	0.114695	0.196453	TGFBR1|PIK3CB
TH vs YH	FoxO signaling pathway	ssc04068	2	130	0.116137	0.198174	TGFBR1|PIK3CB
TH vs YH	Hippo signaling pathway - multiple species	ssc04392	1	28	0.120791	0.201959	LATS1
TH vs YH	Ubiquitin mediated proteolysis	ssc04120	2	134	0.12195	0.203492	BIRC6|PIAS1
TH vs YH	Autophagy - other	ssc04136	1	32	0.136274	0.215022	ULK2
TH vs YH	Apoptosis - multiple species	ssc04215	1	32	0.136274	0.215022	BIRC6
TH vs YH	Phospholipase D signaling pathway	ssc04072	2	146	0.139795	0.215799	PLPP1|PIK3CB
TH vs YH	Hepatitis C	ssc05160	2	146	0.139795	0.215799	PIK3CB|PIAS1
TH vs YH	Propanoate metabolism	ssc00640	1	33	0.140103	0.215799	BCKDHB
TH vs YH	Gastric cancer	ssc05226	2	147	0.141307	0.216859	TGFBR1|PIK3CB
TH vs YH	Necroptosis	ssc04217	2	147	0.141307	0.216859	TRPM7|CYLD
TH vs YH	Hippo signaling pathway	ssc04390	2	150	0.145864	0.221939	LATS1|TGFBR1
TH vs YH	Jak-STAT signaling pathway	ssc04630	2	151	0.14739	0.222224	PIK3CB|PIAS1
TH vs YH	Wnt signaling pathway	ssc04310	2	155	0.153526	0.226281	CHD8|NFATC2
TH vs YH	Fat digestion and absorption	ssc04975	1	37	0.155248	0.226281	PLPP1
TH vs YH	Aldosterone-regulated sodium reabsorption	ssc04960	1	37	0.155248	0.226281	PIK3CB
TH vs YH	Hepatocellular carcinoma	ssc05225	2	160	0.161265	0.231045	TGFBR1|PIK3CB
TH vs YH	Protein processing in endoplasmic reticulum	ssc04141	2	161	0.162821	0.231696	SEC13|SEC24B
TH vs YH	Homologous recombination	ssc03440	1	40	0.166434	0.234065	UIMC1
TH vs YH	Mineral absorption	ssc04978	1	42	0.173809	0.241609	TRPM7
TH vs YH	Ferroptosis	ssc04216	1	42	0.173809	0.241609	SLC39A14
TH vs YH	Carbohydrate digestion and absorption	ssc04973	1	42	0.173809	0.241609	PIK3CB
TH vs YH	Basal transcription factors	ssc03022	1	43	0.177473	0.245081	GTF2A1L
TH vs YH	Hedgehog signaling pathway	ssc04340	1	44	0.18112	0.248486	GLI3
TH vs YH	Ether lipid metabolism	ssc00565	1	45	0.184751	0.251824	PLPP1
TH vs YH	Kaposi sarcoma-associated herpesvirus infection	ssc05167	2	177	0.188062	0.253061	PIK3CB|NFATC2
TH vs YH	Endocrine and other factor-regulated calcium reabsorption	ssc04961	1	46	0.188366	0.253061	AP2A1
TH vs YH	Pathways in cancer	ssc05200	4	506	0.190334	0.255297	GLI3|TGFBR1|PIK3CB|EML4
TH vs YH	Type II diabetes mellitus	ssc04930	1	47	0.191966	0.256259	PIK3CB
TH vs YH	Sphingolipid metabolism	ssc00600	1	47	0.191966	0.256259	PLPP1
TH vs YH	Axon guidance	ssc04360	2	182	0.196061	0.259666	PIK3CB|NFATC2
TH vs YH	Viral carcinogenesis	ssc05203	2	183	0.197666	0.26138	PIK3CB|GTF2A1L
TH vs YH	Valine, leucine and isoleucine degradation	ssc00280	1	50	0.202669	0.263846	BCKDHB
TH vs YH	Regulation of lipolysis in adipocytes	ssc04923	1	55	0.220196	0.279736	PIK3CB
TH vs YH	Endometrial cancer	ssc05213	1	58	0.230529	0.288075	PIK3CB
TH vs YH	Human immunodeficiency virus 1 infection	ssc05170	2	204	0.231686	0.289092	PIK3CB|NFATC2
TH vs YH	Longevity regulating pathway - multiple species	ssc04213	1	61	0.240725	0.29904	PIK3CB
TH vs YH	cAMP signaling pathway	ssc04024	2	212	0.244756	0.301375	GLI3|PIK3CB
TH vs YH	RIG-I-like receptor signaling pathway	ssc04622	1	63	0.247448	0.303359	CYLD
TH vs YH	Central carbon metabolism in cancer	ssc05230	1	63	0.247448	0.303359	PIK3CB
TH vs YH	Basal cell carcinoma	ssc05217	1	63	0.247448	0.303359	GLI3
TH vs YH	Human cytomegalovirus infection	ssc05163	2	215	0.249665	0.305228	PIK3CB|NFATC2
TH vs YH	Fc epsilon RI signaling pathway	ssc04664	1	64	0.250788	0.305228	PIK3CB
TH vs YH	Acute myeloid leukemia	ssc05221	1	64	0.250788	0.305228	PIK3CB
TH vs YH	Renal cell carcinoma	ssc05211	1	68	0.263999	0.318085	PIK3CB
TH vs YH	Melanoma	ssc05218	1	69	0.267266	0.318824	PIK3CB
TH vs YH	Bile secretion	ssc04976	1	69	0.267266	0.318824	SLC4A4
TH vs YH	p53 signaling pathway	ssc04115	1	69	0.267266	0.318824	PPM1D|TLK1
TH vs YH	Adherens junction	ssc04520	1	69	0.267266	0.318824	TGFBR1
TH vs YH	Platinum drug resistance	ssc01524	1	69	0.267266	0.318824	PIK3CB
TH vs YH	Prolactin signaling pathway	ssc04917	1	70	0.270518	0.322246	PIK3CB
TH vs YH	Glioma	ssc05214	1	71	0.273756	0.324723	PIK3CB
TH vs YH	Bacterial invasion of epithelial cells	ssc05100	1	73	0.280189	0.330027	PIK3CB
TH vs YH	Synaptic vesicle cycle	ssc04721	1	76	0.289733	0.33984	AP2A1
TH vs YH	EGFR tyrosine kinase inhibitor resistance	ssc01521	1	78	0.296026	0.34434	PIK3CB
TH vs YH	ErbB signaling pathway	ssc04012	1	84	0.314574	0.363403	PIK3CB
TH vs YH	GABAergic synapse	ssc04727	1	87	0.323666	0.372881	GPHN
TH vs YH	Progesterone-mediated oocyte maturation	ssc04914	1	88	0.32667	0.373274	PIK3CB
TH vs YH	IL-17 signaling pathway	ssc04657	1	88	0.32667	0.373274	MAPK6
TH vs YH	Longevity regulating pathway	ssc04211	1	89	0.329661	0.37567	PIK3CB
TH vs YH	Small cell lung cancer	ssc05222	1	91	0.335603	0.378848	PIK3CB
TH vs YH	Pancreatic secretion	ssc04972	1	91	0.335603	0.378848	SLC4A4
TH vs YH	Th1 and Th2 cell differentiation	ssc04658	1	91	0.335603	0.378848	NFATC2
TH vs YH	Endocrine resistance	ssc01522	1	91	0.335603	0.378848	PIK3CB
TH vs YH	Amoebiasis	ssc05146	1	91	0.335603	0.378848	PIK3CB
TH vs YH	Prostate cancer	ssc05215	1	94	0.344418	0.38724	PIK3CB
TH vs YH	Toll-like receptor signaling pathway	ssc04620	1	95	0.34733	0.389473	PIK3CB
TH vs YH	Inflammatory mediator regulation of TRP channels	ssc04750	1	98	0.355991	0.398123	PIK3CB
TH vs YH	NF-kappa B signaling pathway	ssc04064	1	99	0.358852	0.399728	CYLD
TH vs YH	MAPK signaling pathway	ssc04010	2	286	0.365014	0.404982	TGFBR1|DUSP16
TH vs YH	TNF signaling pathway	ssc04668	1	107	0.381295	0.420826	PIK3CB
TH vs YH	HIF-1 signaling pathway	ssc04066	1	108	0.384045	0.423305	PIK3CB
TH vs YH	Insulin resistance	ssc04931	1	109	0.386783	0.425765	PIK3CB
TH vs YH	Leukocyte transendothelial migration	ssc04670	1	110	0.389509	0.428205	PIK3CB
TH vs YH	Cholinergic synapse	ssc04725	1	112	0.394925	0.433027	PIK3CB
TH vs YH	Sphingolipid signaling pathway	ssc04071	1	117	0.408256	0.445322	PIK3CB
TH vs YH	Thyroid hormone signaling pathway	ssc04919	1	117	0.408256	0.445322	PIK3CB
TH vs YH	Neurotrophin signaling pathway	ssc04722	1	117	0.408256	0.445322	PIK3CB
TH vs YH	Lysosome	ssc04142	1	118	0.410887	0.446982	GNPTAB
TH vs YH	Cell cycle	ssc04110	1	121	0.418711	0.4532	ORC4|TLK1
TH vs YH	AMPK signaling pathway	ssc04152	1	121	0.418711	0.4532	PIK3CB
TH vs YH	Platelet activation	ssc04611	1	122	0.421296	0.455412	PIK3CB
TH vs YH	Metabolic pathways	ssc01100	7	1388	0.422639	0.456276	PLPP1|MTM1|PIK3CB|GPAT3|SLC33A1|BCKDHB|GPHN
TH vs YH	Spliceosome	ssc03040	1	123	0.42387	0.456434	PRPF40A
TH vs YH	Estrogen signaling pathway	ssc04915	1	131	0.444055	0.475733	PIK3CB
TH vs YH	Fluid shear stress and atherosclerosis	ssc05418	1	134	0.451442	0.481195	PIK3CB
TH vs YH	Apoptosis	ssc04210	1	134	0.451442	0.481195	PIK3CB
TH vs YH	Apelin signaling pathway	ssc04371	1	134	0.451442	0.481195	TGFBR1
TH vs YH	Insulin signaling pathway	ssc04910	1	135	0.453883	0.482573	PIK3CB
TH vs YH	Signaling pathways regulating pluripotency of stem cells	ssc04550	1	135	0.453883	0.482573	PIK3CB
TH vs YH	Measles	ssc05162	1	136	0.456312	0.483933	PIK3CB
TH vs YH	Breast cancer	ssc05224	1	145	0.477705	0.504711	PIK3CB
TH vs YH	NOD-like receptor signaling pathway	ssc04621	1	148	0.484648	0.509487	TRPM7
TH vs YH	Oxytocin signaling pathway	ssc04921	1	148	0.484648	0.509487	NFATC2
TH vs YH	RNA transport	ssc03013	1	149	0.486943	0.511105	SEC13
TH vs YH	Non-alcoholic fatty liver disease (NAFLD)	ssc04932	1	150	0.489227	0.511105	PIK3CB
TH vs YH	Influenza A	ssc05164	1	150	0.489227	0.511105	PIK3CB
TH vs YH	cGMP-PKG signaling pathway	ssc04022	1	167	0.526547	0.546699	NFATC2
TH vs YH	Chemokine signaling pathway	ssc04062	1	177	0.547224	0.566071	PIK3CB
TH vs YH	Huntington disease	ssc05016	1	190	0.572771	0.588875	AP2A1
TH vs YH	Focal adhesion	ssc04510	1	194	0.58034	0.595202	PIK3CB
TH vs YH	Epstein-Barr virus infection	ssc05169	1	195	0.582211	0.596394	PIK3CB
TH vs YH	Proteoglycans in cancer	ssc05205	1	200	0.591445	0.605115	PIK3CB
TH vs YH	Regulation of actin cytoskeleton	ssc04810	1	207	0.604032	0.617243	PIK3CB
TH vs YH	Ras signaling pathway	ssc04014	1	229	0.641144	0.651997	PIK3CB
TH vs YH	Cytokine-cytokine receptor interaction	ssc04060	1	259	0.68625	0.693674	TGFBR1
TH vs YH	Human papillomavirus infection	ssc05165	1	318	0.759198	0.764653	PIK3CB
TH vs YH	PI3K-Akt signaling pathway	ssc04151	1	335	0.7769	0.780613	PIK3CB
TH vs YH	Herpes simplex virus 1 infection	ssc05168	1	338	0.779887	0.782679	PIK3CB
TH vs TL	Cellular senescence	ssc04218	4	154	0.00161497	0.0455860800502	ITPR2|NFATC2|ATM|TRPM7
TH vs TL	Hippo signaling pathway - multiple species	ssc04392	2	28	0.00406818	0.0817732260322	LATS1|STK3
TH vs TL	Human immunodeficiency virus 1 infection	ssc05170	4	204	0.00434544	0.0817732260322	ITPR2|NFATC2|ATM|TBK1
TH vs TL	C-type lectin receptor signaling pathway	ssc04625	3	103	0.00467281	0.0829090345924	ITPR2|NFATC2|CYLD
TH vs TL	Homologous recombination	ssc03440	2	40	0.00785678	0.118888	ATM|UIMC1
TH vs TL	Yersinia infection	ssc05135	3	125	0.00786757	0.118888	ARHGEF28|NFATC2|TBK1
TH vs TL	Autophagy - animal	ssc04140	3	128	0.00838149	0.118888	ULK2|AMBRA1|SH3GLB1
TH vs TL	NOD-like receptor signaling pathway	ssc04621	3	148	0.0123085	0.118888	ITPR2|TRPM7|TBK1
TH vs TL	Oxytocin signaling pathway	ssc04921	3	148	0.0123085	0.118888	ITPR2|NFATC2|RYR2
TH vs TL	Hippo signaling pathway	ssc04390	3	150	0.01275	0.118888	LATS1|STK3|PATJ
TH vs TL	mTOR signaling pathway	ssc04150	3	150	0.01275	0.118888	ULK2|SEC13|SLC38A9
TH vs TL	Protein processing in endoplasmic reticulum	ssc04141	3	161	0.0153395	0.118888	SEC13|SEC24A|SEC24B
TH vs TL	RIG-I-like receptor signaling pathway	ssc04622	2	63	0.0181109	0.118888	CYLD|TBK1
TH vs TL	Mitophagy - animal	ssc04137	2	64	0.018639	0.118888	AMBRA1|TBK1
TH vs TL	Kaposi sarcoma-associated herpesvirus infection	ssc05167	3	177	0.0195986	0.118888	ITPR2|NFATC2|TBK1
TH vs TL	p53 signaling pathway	ssc04115	2	69	0.0213752	0.118888	ATM|PPM1D
TH vs TL	Ribosome biogenesis in eukaryotes	ssc03008	2	78	0.0266897	0.118888	GNL3|WDR75
TH vs TL	Human cytomegalovirus infection	ssc05163	3	215	0.0320762	0.118888	ITPR2|NFATC2|TBK1
TH vs TL	IL-17 signaling pathway	ssc04657	2	88	0.0331492	0.118888	MAPK6|TBK1
TH vs TL	Pancreatic secretion	ssc04972	2	91	0.0351949	0.118888	ITPR2|RYR2
TH vs TL	NF-kappa B signaling pathway	ssc04064	2	99	0.040881	0.119188	ATM|CYLD
TH vs TL	Glycosphingolipid biosynthesis - ganglio series	ssc00604	1	15	0.0494856	0.126986	SLC33A1
TH vs TL	Cell cycle	ssc04110	2	121	0.0581119	0.135533	ORC4|ATM
TH vs TL	Osteoclast differentiation	ssc04380	2	124	0.0606276	0.136829	NFATC2|CYLD
TH vs TL	Apoptosis	ssc04210	2	134	0.0692751	0.145176	ITPR2|ATM
TH vs TL	Apelin signaling pathway	ssc04371	2	134	0.0692751	0.145176	ITPR2|RYR2
TH vs TL	Necroptosis	ssc04217	2	147	0.0810764	0.156384	TRPM7|CYLD
TH vs TL	Human papillomavirus infection	ssc05165	3	318	0.0819214	0.156384	ATM|PATJ|TBK1
TH vs TL	Hepatitis B	ssc05161	2	156	0.0895842	0.164865	NFATC2|TBK1
TH vs TL	Autophagy - other	ssc04136	1	32	0.0994136	0.17293	ULK2
TH vs TL	cGMP-PKG signaling pathway	ssc04022	2	167	0.100322	0.174022	ITPR2|NFATC2
TH vs TL	Fat digestion and absorption	ssc04975	1	37	0.113599	0.18371	PLPP1
TH vs TL	Mineral absorption	ssc04978	1	42	0.127563	0.201569	TRPM7
TH vs TL	Ferroptosis	ssc04216	1	42	0.127563	0.201569	SLC39A14
TH vs TL	Calcium signaling pathway	ssc04020	2	196	0.130163	0.203866	ITPR2|RYR2
TH vs TL	Ether lipid metabolism	ssc00565	1	45	0.135837	0.209317	PLPP1
TH vs TL	Sphingolipid metabolism	ssc00600	1	47	0.14131	0.21561	PLPP1
TH vs TL	Human T-cell leukemia virus 1 infection	ssc05166	2	220	0.156201	0.22611	NFATC2|ATM
TH vs TL	Cytosolic DNA-sensing pathway	ssc04623	1	55	0.162861	0.229856	TBK1
TH vs TL	VEGF signaling pathway	ssc04370	1	55	0.162861	0.229856	NFATC2
TH vs TL	Long-term depression	ssc04730	1	58	0.170804	0.234666	ITPR2
TH vs TL	Glycerolipid metabolism	ssc00561	1	59	0.173435	0.237755	PLPP1
TH vs TL	Endocytosis	ssc04144	2	238	0.176329	0.239371	SH3GLB1|SNX6
TH vs TL	Cortisol synthesis and secretion	ssc04927	1	62	0.181279	0.24314	ITPR2
TH vs TL	Long-term potentiation	ssc04720	1	64	0.186467	0.248489	ITPR2
TH vs TL	Renin secretion	ssc04924	1	69	0.199296	0.261655	ITPR2
TH vs TL	Platinum drug resistance	ssc01524	1	69	0.199296	0.261655	ATM
TH vs TL	Thyroid hormone synthesis	ssc04918	1	71	0.204372	0.266069	ITPR2
TH vs TL	Gastric acid secretion	ssc04971	1	72	0.206897	0.268232	ITPR2
TH vs TL	Salivary secretion	ssc04970	1	75	0.214427	0.275692	ITPR2
TH vs TL	Arrhythmogenic right ventricular cardiomyopathy (ARVC)	ssc05412	1	75	0.214427	0.275692	RYR2
TH vs TL	B cell receptor signaling pathway	ssc04662	1	78	0.221887	0.281144	NFATC2
TH vs TL	Insulin secretion	ssc04911	1	84	0.236596	0.297421	RYR2
TH vs TL	Cardiac muscle contraction	ssc04260	1	85	0.239021	0.299258	RYR2
TH vs TL	Gap junction	ssc04540	1	85	0.239021	0.299258	ITPR2
TH vs TL	mRNA surveillance pathway	ssc03015	1	86	0.241438	0.301676	FIP1L1
TH vs TL	Fc gamma R-mediated phagocytosis	ssc04666	1	89	0.248643	0.306364	PLPP1
TH vs TL	GnRH signaling pathway	ssc04912	1	89	0.248643	0.306364	ITPR2
TH vs TL	Hypertrophic cardiomyopathy (HCM)	ssc05410	1	89	0.248643	0.306364	RYR2
TH vs TL	Th1 and Th2 cell differentiation	ssc04658	1	91	0.25341	0.309778	NFATC2
TH vs TL	PD-L1 expression and PD-1 checkpoint pathway in cancer	ssc05235	1	93	0.258146	0.312493	NFATC2
TH vs TL	Dilated cardiomyopathy (DCM)	ssc05414	1	93	0.258146	0.312493	RYR2
TH vs TL	Aldosterone synthesis and secretion	ssc04925	1	93	0.258146	0.312493	ITPR2
TH vs TL	Circadian entrainment	ssc04713	1	95	0.262853	0.315119	RYR2
TH vs TL	Glycerophospholipid metabolism	ssc00564	1	95	0.262853	0.315119	PLPP1
TH vs TL	Toll-like receptor signaling pathway	ssc04620	1	95	0.262853	0.315119	TBK1
TH vs TL	Choline metabolism in cancer	ssc05231	1	96	0.265195	0.316704	PLPP1
TH vs TL	Phosphatidylinositol signaling system	ssc04070	1	97	0.26753	0.318879	ITPR2
TH vs TL	Inflammatory mediator regulation of TRP channels	ssc04750	1	98	0.269857	0.320423	ITPR2
TH vs TL	Natural killer cell mediated cytotoxicity	ssc04650	1	100	0.274491	0.322838	NFATC2
TH vs TL	Glucagon signaling pathway	ssc04922	1	100	0.274491	0.322838	ITPR2
TH vs TL	Parathyroid hormone synthesis, secretion and action	ssc04928	1	104	0.28367	0.332376	ITPR2
TH vs TL	T cell receptor signaling pathway	ssc04660	1	106	0.288217	0.337067	NFATC2
TH vs TL	Th17 cell differentiation	ssc04659	1	107	0.290479	0.338438	NFATC2
TH vs TL	Glutamatergic synapse	ssc04724	1	110	0.297224	0.345003	ITPR2
TH vs TL	Serotonergic synapse	ssc04726	1	111	0.299459	0.346948	ITPR2
TH vs TL	Cholinergic synapse	ssc04725	1	112	0.301686	0.348877	ITPR2
TH vs TL	Oocyte meiosis	ssc04114	1	115	0.308326	0.353266	ITPR2
TH vs TL	Platelet activation	ssc04611	1	122	0.323577	0.368025	ITPR2
TH vs TL	Spliceosome	ssc03040	1	123	0.325729	0.36912	PRPF40A
TH vs TL	Dopaminergic synapse	ssc04728	1	126	0.332143	0.375019	ITPR2
TH vs TL	FoxO signaling pathway	ssc04068	1	130	0.340601	0.382483	ATM
TH vs TL	Vascular smooth muscle contraction	ssc04270	1	130	0.340601	0.382483	ITPR2
TH vs TL	Estrogen signaling pathway	ssc04915	1	131	0.342699	0.384144	ITPR2
TH vs TL	Measles	ssc05162	1	136	0.35309	0.395079	TBK1
TH vs TL	Adrenergic signaling in cardiomyocytes	ssc04261	1	143	0.367366	0.409576	RYR2
TH vs TL	Retrograde endocannabinoid signaling	ssc04723	1	145	0.371387	0.411107	ITPR2
TH vs TL	Phospholipase D signaling pathway	ssc04072	1	146	0.373388	0.411854	PLPP1
TH vs TL	Hepatitis C	ssc05160	1	146	0.373388	0.411854	TBK1
TH vs TL	RNA transport	ssc03013	1	149	0.379354	0.415449	SEC13
TH vs TL	Cushing syndrome	ssc04934	1	150	0.38133	0.415449	ITPR2
TH vs TL	Influenza A	ssc05164	1	150	0.38133	0.415449	TBK1
TH vs TL	Wnt signaling pathway	ssc04310	1	155	0.391117	0.423142	NFATC2
TH vs TL	Tight junction	ssc04530	1	166	0.412114	0.441246	PATJ
TH vs TL	Alzheimer disease	ssc05010	1	168	0.415854	0.444484	ITPR2
TH vs TL	Transcriptional misregulation in cancer	ssc05202	1	170	0.419571	0.446918	ATM
TH vs TL	Axon guidance	ssc04360	1	182	0.441384	0.466155	NFATC2
TH vs TL	Epstein-Barr virus infection	ssc05169	1	195	0.464101	0.48766	TBK1
TH vs TL	Proteoglycans in cancer	ssc05205	1	200	0.472593	0.494908	ITPR2
TH vs TL	cAMP signaling pathway	ssc04024	1	212	0.492436	0.513954	RYR2
TH vs TL	Ras signaling pathway	ssc04014	1	229	0.519289	0.537464	TBK1
TH vs TL	MicroRNAs in cancer	ssc05206	1	244	0.541814	0.558915	ATM
TH vs TL	MAPK signaling pathway	ssc04010	1	286	0.599483	0.610293	STK3
TH vs TL	Herpes simplex virus 1 infection	ssc05168	1	338	0.66103	0.668566	TBK1
TH vs TL	Metabolic pathways	ssc01100	2	1388	0.938784	0.938784	PLPP1|SLC33A1
TL vs YL	Pyruvate metabolism	ssc00620	1	37	0.0645466	0.118738	GLO1
TL vs YL	Cell cycle	ssc04110	2	121	0.0197291	0.0852728763049	ATM|ORC3
TL vs YL	Apoptosis - multiple species	ssc04215	1	32	0.0562926	0.11391	BIRC6
TL vs YL	MicroRNAs in cancer	ssc05206	2	244	0.0692466	0.121299	ATM|EZH2
TL vs YL	Homologous recombination	ssc03440	1	40	0.0694651	0.121299	ATM
TL vs YL	Lysine degradation	ssc00310	1	58	0.0984488	0.150517	EZH2
TL vs YL	Platinum drug resistance	ssc01524	1	69	0.115724	0.167265	ATM
TL vs YL	p53 signaling pathway	ssc04115	1	69	0.115724	0.167265	ATM
TL vs YL	Arrhythmogenic right ventricular cardiomyopathy (ARVC)	ssc05412	1	75	0.12501	0.177684	RYR2
TL vs YL	Insulin secretion	ssc04911	1	84	0.13876	0.189419	RYR2
TL vs YL	Cardiac muscle contraction	ssc04260	1	85	0.140275	0.190729	RYR2
TL vs YL	Hypertrophic cardiomyopathy (HCM)	ssc05410	1	89	0.146308	0.195077	RYR2
TL vs YL	Pancreatic secretion	ssc04972	1	91	0.149308	0.198309	RYR2
TL vs YL	Dilated cardiomyopathy (DCM)	ssc05414	1	93	0.152299	0.199965	RYR2
TL vs YL	Circadian entrainment	ssc04713	1	95	0.155279	0.203103	RYR2
TL vs YL	NF-kappa B signaling pathway	ssc04064	1	99	0.161209	0.206155	ATM
TL vs YL	AMPK signaling pathway	ssc04152	1	121	0.1931	0.234723	CAB39L
TL vs YL	Spliceosome	ssc03040	1	123	0.19594	0.237336	SNRNP40
TL vs YL	Yersinia infection	ssc05135	1	125	0.19877	0.23908	ARHGEF28
TL vs YL	FoxO signaling pathway	ssc04068	1	130	0.205802	0.245819	ATM
TL vs YL	Ubiquitin mediated proteolysis	ssc04120	1	134	0.211385	0.249884	BIRC6
TL vs YL	Apoptosis	ssc04210	1	134	0.211385	0.249884	ATM
TL vs YL	Apelin signaling pathway	ssc04371	1	134	0.211385	0.249884	RYR2
TL vs YL	Adrenergic signaling in cardiomyocytes	ssc04261	1	143	0.223805	0.26366	RYR2
TL vs YL	Oxytocin signaling pathway	ssc04921	1	148	0.230622	0.269843	RYR2
TL vs YL	mTOR signaling pathway	ssc04150	1	150	0.233332	0.27117	CAB39L
TL vs YL	Cellular senescence	ssc04218	1	154	0.238725	0.273738	ATM
TL vs YL	Transcriptional misregulation in cancer	ssc05202	1	170	0.259927	0.292206	ATM
TL vs YL	Calcium signaling pathway	ssc04020	1	196	0.293154	0.324261	RYR2
TL vs YL	Human immunodeficiency virus 1 infection	ssc05170	1	204	0.303081	0.333099	ATM
TL vs YL	cAMP signaling pathway	ssc04024	1	212	0.312872	0.340594	RYR2
TL vs YL	Human T-cell leukemia virus 1 infection	ssc05166	1	220	0.322527	0.349998	ATM
TL vs YL	Human papillomavirus infection	ssc05165	1	318	0.430555	0.452938	ATM
TL vs YL	Metabolic pathways	ssc01100	1	1388	0.918134	0.918134	GLO1
YH vs YL	Colorectal cancer	ssc05210	2	87	0.00821888	0.0661552	TGFBR1|MSH3
YH vs YL	Phosphatidylinositol signaling system	ssc04070	2	97	0.0100838	0.0661552	ITPR2|MTMR1
YH vs YL	Apelin signaling pathway	ssc04371	2	134	0.0184166	0.0662637	ITPR2|TGFBR1
YH vs YL	Cellular senescence	ssc04218	2	154	0.0237946	0.0722148	ITPR2|TGFBR1
YH vs YL	Mismatch repair	ssc03430	1	21	0.0331307	0.0799931	MSH3
YH vs YL	Renin-angiotensin system	ssc04614	1	22	0.0346109	0.0803936	ENPEP
YH vs YL	Notch signaling pathway	ssc04330	1	47	0.070906	0.125108	MAML2
YH vs YL	Long-term depression	ssc04730	1	58	0.0864509	0.139156	ITPR2
YH vs YL	Cortisol synthesis and secretion	ssc04927	1	62	0.0920404	0.144974	ITPR2
YH vs YL	Long-term potentiation	ssc04720	1	64	0.0948226	0.148085	ITPR2
YH vs YL	Renin secretion	ssc04924	1	69	0.101742	0.152405	ITPR2
YH vs YL	p53 signaling pathway	ssc04115	1	69	0.101742	0.152405	PPM1D
YH vs YL	Adherens junction	ssc04520	1	69	0.101742	0.152405	TGFBR1
YH vs YL	Platinum drug resistance	ssc01524	1	69	0.101742	0.152405	MSH3
YH vs YL	Thyroid hormone synthesis	ssc04918	1	71	0.104495	0.152968	ITPR2
YH vs YL	Inositol phosphate metabolism	ssc00562	1	72	0.105869	0.152968	MTMR1
YH vs YL	Pancreatic cancer	ssc05212	1	72	0.105869	0.152968	TGFBR1
YH vs YL	Gastric acid secretion	ssc04971	1	72	0.105869	0.152968	ITPR2
YH vs YL	Chronic myeloid leukemia	ssc05220	1	74	0.10861	0.155096	TGFBR1
YH vs YL	Salivary secretion	ssc04970	1	75	0.109977	0.155836	ITPR2
YH vs YL	Gap junction	ssc04540	1	85	0.123539	0.171737	ITPR2
YH vs YL	mRNA surveillance pathway	ssc03015	1	86	0.124884	0.172952	SMG1
YH vs YL	GnRH signaling pathway	ssc04912	1	89	0.128907	0.177186	ITPR2
YH vs YL	Pancreatic secretion	ssc04972	1	91	0.131578	0.179514	ITPR2
YH vs YL	Th1 and Th2 cell differentiation	ssc04658	1	91	0.131578	0.179514	MAML2
YH vs YL	TGF-beta signaling pathway	ssc04350	1	92	0.132911	0.180465	TGFBR1
YH vs YL	Aldosterone synthesis and secretion	ssc04925	1	93	0.134242	0.180465	ITPR2
YH vs YL	Inflammatory mediator regulation of TRP channels	ssc04750	1	98	0.140868	0.187313	ITPR2
YH vs YL	AGE-RAGE signaling pathway in diabetic complications	ssc04933	1	100	0.143504	0.187423	TGFBR1
YH vs YL	Glucagon signaling pathway	ssc04922	1	100	0.143504	0.187423	ITPR2
YH vs YL	C-type lectin receptor signaling pathway	ssc04625	1	103	0.147443	0.191885	ITPR2
YH vs YL	Parathyroid hormone synthesis, secretion and action	ssc04928	1	104	0.148752	0.192905	ITPR2
YH vs YL	Th17 cell differentiation	ssc04659	1	107	0.152668	0.195224	TGFBR1
YH vs YL	Chagas disease (American trypanosomiasis)	ssc05142	1	107	0.152668	0.195224	TGFBR1
YH vs YL	Glutamatergic synapse	ssc04724	1	110	0.156567	0.199514	ITPR2
YH vs YL	Serotonergic synapse	ssc04726	1	111	0.157862	0.200469	ITPR2
YH vs YL	Cholinergic synapse	ssc04725	1	112	0.159156	0.201414	ITPR2
YH vs YL	Oocyte meiosis	ssc04114	1	115	0.163025	0.204898	ITPR2
YH vs YL	Platelet activation	ssc04611	1	122	0.171986	0.213239	ITPR2
YH vs YL	Spliceosome	ssc03040	1	123	0.173258	0.214093	SNRNP40
YH vs YL	Osteoclast differentiation	ssc04380	1	124	0.174529	0.214221	TGFBR1
YH vs YL	Dopaminergic synapse	ssc04728	1	126	0.177064	0.216608	ITPR2
YH vs YL	Relaxin signaling pathway	ssc04926	1	129	0.180853	0.219894	TGFBR1
YH vs YL	FoxO signaling pathway	ssc04068	1	130	0.182112	0.219894	TGFBR1
YH vs YL	Vascular smooth muscle contraction	ssc04270	1	130	0.182112	0.219894	ITPR2
YH vs YL	Pathways in cancer	ssc05200	2	506	0.182146	0.219894	TGFBR1|MSH3
YH vs YL	Estrogen signaling pathway	ssc04915	1	131	0.183369	0.220644	ITPR2
YH vs YL	Apoptosis	ssc04210	1	134	0.18713	0.224433	ITPR2
YH vs YL	Retrograde endocannabinoid signaling	ssc04723	1	145	0.200774	0.236167	ITPR2
YH vs YL	Gastric cancer	ssc05226	1	147	0.203231	0.238208	TGFBR1
YH vs YL	Oxytocin signaling pathway	ssc04921	1	148	0.204456	0.238208	ITPR2
YH vs YL	NOD-like receptor signaling pathway	ssc04621	1	148	0.204456	0.238208	ITPR2
YH vs YL	Hippo signaling pathway	ssc04390	1	150	0.206902	0.238783	TGFBR1
YH vs YL	Cushing syndrome	ssc04934	1	150	0.206902	0.238783	ITPR2
YH vs YL	Hepatitis B	ssc05161	1	156	0.214195	0.243373	TGFBR1
YH vs YL	Hepatocellular carcinoma	ssc05225	1	160	0.21902	0.247324	TGFBR1
YH vs YL	cGMP-PKG signaling pathway	ssc04022	1	167	0.227396	0.254433	ITPR2
YH vs YL	Alzheimer disease	ssc05010	1	168	0.228585	0.254987	ITPR2
YH vs YL	Kaposi sarcoma-associated herpesvirus infection	ssc05167	1	177	0.239208	0.263632	ITPR2
YH vs YL	Calcium signaling pathway	ssc04020	1	196	0.261169	0.285265	ITPR2
YH vs YL	Proteoglycans in cancer	ssc05205	1	200	0.265713	0.289367	ITPR2
YH vs YL	Human immunodeficiency virus 1 infection	ssc05170	1	204	0.27023	0.29255	ITPR2
YH vs YL	Human cytomegalovirus infection	ssc05163	1	215	0.282511	0.303163	ITPR2
YH vs YL	Human T-cell leukemia virus 1 infection	ssc05166	1	220	0.288027	0.307285	TGFBR1
YH vs YL	Endocytosis	ssc04144	1	238	0.307543	0.324334	TGFBR1
YH vs YL	Cytokine-cytokine receptor interaction	ssc04060	1	259	0.329652	0.345664	TGFBR1
YH vs YL	MAPK signaling pathway	ssc04010	1	286	0.357068	0.37123	TGFBR1
YH vs YL	Human papillomavirus infection	ssc05165	1	318	0.388147	0.400141	MAML2
YH vs YL	Metabolic pathways	ssc01100	1	1388	0.887346	0.88977	MTMR1
Note: TH - Tibetan pigs at high-altitude (3,000 m); TL - Tibetan pigs at low-altitude (100 m); YH - Yorkshire pigs at high-altitude (3,000 m); YL - Yorkshire pigs at low-altitude (100 m).

## Sheet: Table S7
Table S7. Pathway Enrichment Analysis of TH-Specific DE-circRNAs in Heart Tissue
Group	Term	Database	ID	Input number	Background number	P-Value	Corrected P-Value	Input
TH vs YH specific	PD-L1 expression and PD-1 checkpoint pathway in cancer	KEGG PATHWAY	ssc05235	3	93	0.0010739	0.12672	PIK3CB|NFATC2|EML4
TH vs YH specific	VEGF signaling pathway	KEGG PATHWAY	ssc04370	2	55	0.00635011	0.230463	PIK3CB|NFATC2
TH vs YH specific	Non-small cell lung cancer	KEGG PATHWAY	ssc05223	2	64	0.00843274	0.230463	PIK3CB|EML4
TH vs YH specific	Rap1 signaling pathway	KEGG PATHWAY	ssc04015	3	211	0.0101809	0.230463	KRIT1|PIK3CB|DOCK4
TH vs YH specific	Inositol phosphate metabolism	KEGG PATHWAY	ssc00562	2	72	0.0105061	0.230463	MTM1|PIK3CB
TH vs YH specific	B cell receptor signaling pathway	KEGG PATHWAY	ssc04662	2	78	0.0121939	0.230463	PIK3CB|NFATC2
TH vs YH specific	Phosphatidylinositol signaling system	KEGG PATHWAY	ssc04070	2	97	0.0182532	0.230463	MTM1|PIK3CB
TH vs YH specific	Natural killer cell mediated cytotoxicity	KEGG PATHWAY	ssc04650	2	100	0.0193052	0.230463	PIK3CB|NFATC2
TH vs YH specific	AGE-RAGE signaling pathway in diabetic complications	KEGG PATHWAY	ssc04933	2	100	0.0193052	0.230463	PIK3CB|NOX4
TH vs YH specific	C-type lectin receptor signaling pathway	KEGG PATHWAY	ssc04625	2	103	0.0203822	0.230463	PIK3CB|NFATC2
TH vs YH specific	T cell receptor signaling pathway	KEGG PATHWAY	ssc04660	2	106	0.0214838	0.230463	PIK3CB|NFATC2
TH vs YH specific	Osteoclast differentiation	KEGG PATHWAY	ssc04380	2	124	0.0285927	0.263339	PIK3CB|NFATC2
TH vs YH specific	Yersinia infection	KEGG PATHWAY	ssc05135	2	125	0.0290119	0.263339	PIK3CB|NFATC2
TH vs YH specific	Glycosphingolipid biosynthesis - ganglio series	KEGG PATHWAY	ssc00604	1	15	0.0329013	0.268144	SLC33A1
TH vs YH specific	Hepatitis C	KEGG PATHWAY	ssc05160	2	146	0.0383679	0.268144	PIK3CB|PIAS1
TH vs YH specific	Jak-STAT signaling pathway	KEGG PATHWAY	ssc04630	2	151	0.0407446	0.268144	PIK3CB|PIAS1
TH vs YH specific	Cellular senescence	KEGG PATHWAY	ssc04218	2	154	0.0421968	0.268144	PIK3CB|NFATC2
TH vs YH specific	Wnt signaling pathway	KEGG PATHWAY	ssc04310	2	155	0.0426852	0.268144	CHD8|NFATC2
TH vs YH specific	Hepatitis B	KEGG PATHWAY	ssc05161	2	156	0.0431757	0.268144	PIK3CB|NFATC2
TH vs YH specific	Proximal tubule bicarbonate reclamation	KEGG PATHWAY	ssc04964	1	22	0.0469591	0.277058	SLC4A4
TH vs YH specific	Folate biosynthesis	KEGG PATHWAY	ssc00790	1	24	0.0509386	0.281176	GPHN
TH vs YH specific	Kaposi sarcoma-associated herpesvirus infection	KEGG PATHWAY	ssc05167	2	177	0.053951	0.281176	PIK3CB|NFATC2
TH vs YH specific	Axon guidance	KEGG PATHWAY	ssc04360	2	182	0.0566441	0.281176	PIK3CB|NFATC2
TH vs YH specific	Viral carcinogenesis	KEGG PATHWAY	ssc05203	2	183	0.0571883	0.281176	GTF2A1L|PIK3CB
TH vs YH specific	Propanoate metabolism	KEGG PATHWAY	ssc00640	1	33	0.0686453	0.293126	BCKDHB
TH vs YH specific	Human immunodeficiency virus 1 infection	KEGG PATHWAY	ssc05170	2	204	0.0690293	0.293126	PIK3CB|NFATC2
TH vs YH specific	Metabolic pathways	KEGG PATHWAY	ssc01100	6	1388	0.0696935	0.293126	MTM1|PIK3CB|GPAT3|SLC33A1|BCKDHB|GPHN
TH vs YH specific	cAMP signaling pathway	KEGG PATHWAY	ssc04024	2	212	0.0737361	0.293126	GLI3|PIK3CB
TH vs YH specific	Human cytomegalovirus infection	KEGG PATHWAY	ssc05163	2	215	0.0755275	0.293126	PIK3CB|NFATC2
TH vs YH specific	Aldosterone-regulated sodium reabsorption	KEGG PATHWAY	ssc04960	1	37	0.0764105	0.293126	PIK3CB
TH vs YH specific	Human T-cell leukemia virus 1 infection	KEGG PATHWAY	ssc05166	2	220	0.078544	0.293126	PIK3CB|NFATC2
TH vs YH specific	Carbohydrate digestion and absorption	KEGG PATHWAY	ssc04973	1	42	0.0860276	0.293126	PIK3CB
TH vs YH specific	Basal transcription factors	KEGG PATHWAY	ssc03022	1	43	0.0879391	0.293126	GTF2A1L
TH vs YH specific	Endocytosis	KEGG PATHWAY	ssc04144	2	238	0.0897076	0.293126	ZFYVE9|AP2A1
TH vs YH specific	Hedgehog signaling pathway	KEGG PATHWAY	ssc04340	1	44	0.0898468	0.293126	GLI3
TH vs YH specific	Pathways in cancer	KEGG PATHWAY	ssc05200	3	506	0.0902601	0.293126	GLI3|PIK3CB|EML4
TH vs YH specific	Endocrine and other factor-regulated calcium reabsorption	KEGG PATHWAY	ssc04961	1	46	0.0936503	0.293126	AP2A1
TH vs YH specific	Type II diabetes mellitus	KEGG PATHWAY	ssc04930	1	47	0.0955462	0.293126	PIK3CB
TH vs YH specific	Valine, leucine and isoleucine degradation	KEGG PATHWAY	ssc00280	1	50	0.101211	0.293126	BCKDHB
TH vs YH specific	Regulation of lipolysis in adipocytes	KEGG PATHWAY	ssc04923	1	55	0.110574	0.293126	PIK3CB
TH vs YH specific	Endometrial cancer	KEGG PATHWAY	ssc05213	1	58	0.116146	0.293126	PIK3CB
TH vs YH specific	Glycerolipid metabolism	KEGG PATHWAY	ssc00561	1	59	0.117996	0.293126	GPAT3
TH vs YH specific	Longevity regulating pathway - multiple species	KEGG PATHWAY	ssc04213	1	61	0.121684	0.293126	PIK3CB
TH vs YH specific	Central carbon metabolism in cancer	KEGG PATHWAY	ssc05230	1	63	0.125356	0.293126	PIK3CB
TH vs YH specific	Basal cell carcinoma	KEGG PATHWAY	ssc05217	1	63	0.125356	0.293126	GLI3
TH vs YH specific	Fc epsilon RI signaling pathway	KEGG PATHWAY	ssc04664	1	64	0.127187	0.293126	PIK3CB
TH vs YH specific	Acute myeloid leukemia	KEGG PATHWAY	ssc05221	1	64	0.127187	0.293126	PIK3CB
TH vs YH specific	Renal cell carcinoma	KEGG PATHWAY	ssc05211	1	68	0.134473	0.293126	PIK3CB
TH vs YH specific	Melanoma	KEGG PATHWAY	ssc05218	1	69	0.136285	0.293126	PIK3CB
TH vs YH specific	Bile secretion	KEGG PATHWAY	ssc04976	1	69	0.136285	0.293126	SLC4A4
TH vs YH specific	Platinum drug resistance	KEGG PATHWAY	ssc01524	1	69	0.136285	0.293126	PIK3CB
TH vs YH specific	Prolactin signaling pathway	KEGG PATHWAY	ssc04917	1	70	0.138093	0.293126	PIK3CB
TH vs YH specific	Glioma	KEGG PATHWAY	ssc05214	1	71	0.139898	0.293126	PIK3CB
TH vs YH specific	Pancreatic cancer	KEGG PATHWAY	ssc05212	1	72	0.141698	0.293126	PIK3CB
TH vs YH specific	Bacterial invasion of epithelial cells	KEGG PATHWAY	ssc05100	1	73	0.143496	0.293126	PIK3CB
TH vs YH specific	Chronic myeloid leukemia	KEGG PATHWAY	ssc05220	1	74	0.145289	0.293126	PIK3CB
TH vs YH specific	Synaptic vesicle cycle	KEGG PATHWAY	ssc04721	1	76	0.148865	0.293126	AP2A1
TH vs YH specific	EGFR tyrosine kinase inhibitor resistance	KEGG PATHWAY	ssc01521	1	78	0.152426	0.293126	PIK3CB
TH vs YH specific	ErbB signaling pathway	KEGG PATHWAY	ssc04012	1	84	0.163022	0.293126	PIK3CB
TH vs YH specific	GABAergic synapse	KEGG PATHWAY	ssc04727	1	87	0.168271	0.293126	GPHN
TH vs YH specific	Colorectal cancer	KEGG PATHWAY	ssc05210	1	87	0.168271	0.293126	PIK3CB
TH vs YH specific	Progesterone-mediated oocyte maturation	KEGG PATHWAY	ssc04914	1	88	0.170014	0.293126	PIK3CB
TH vs YH specific	Fc gamma R-mediated phagocytosis	KEGG PATHWAY	ssc04666	1	89	0.171752	0.293126	PIK3CB
TH vs YH specific	Longevity regulating pathway	KEGG PATHWAY	ssc04211	1	89	0.171752	0.293126	PIK3CB
TH vs YH specific	Small cell lung cancer	KEGG PATHWAY	ssc05222	1	91	0.17522	0.293126	PIK3CB
TH vs YH specific	Pancreatic secretion	KEGG PATHWAY	ssc04972	1	91	0.17522	0.293126	SLC4A4
TH vs YH specific	Th1 and Th2 cell differentiation	KEGG PATHWAY	ssc04658	1	91	0.17522	0.293126	NFATC2
TH vs YH specific	Amoebiasis	KEGG PATHWAY	ssc05146	1	91	0.17522	0.293126	PIK3CB
TH vs YH specific	Endocrine resistance	KEGG PATHWAY	ssc01522	1	91	0.17522	0.293126	PIK3CB
TH vs YH specific	TGF-beta signaling pathway	KEGG PATHWAY	ssc04350	1	92	0.176948	0.293126	ZFYVE9
TH vs YH specific	Prostate cancer	KEGG PATHWAY	ssc05215	1	94	0.180393	0.293126	PIK3CB
TH vs YH specific	Toll-like receptor signaling pathway	KEGG PATHWAY	ssc04620	1	95	0.182111	0.293126	PIK3CB
TH vs YH specific	Glycerophospholipid metabolism	KEGG PATHWAY	ssc00564	1	95	0.182111	0.293126	GPAT3
TH vs YH specific	Choline metabolism in cancer	KEGG PATHWAY	ssc05231	1	96	0.183825	0.293126	PIK3CB
TH vs YH specific	Inflammatory mediator regulation of TRP channels	KEGG PATHWAY	ssc04750	1	98	0.187242	0.294595	PIK3CB
TH vs YH specific	TNF signaling pathway	KEGG PATHWAY	ssc04668	1	107	0.202448	0.300499	PIK3CB
TH vs YH specific	Chagas disease (American trypanosomiasis)	KEGG PATHWAY	ssc05142	1	107	0.202448	0.300499	PIK3CB
TH vs YH specific	Th17 cell differentiation	KEGG PATHWAY	ssc04659	1	107	0.202448	0.300499	NFATC2
TH vs YH specific	HIF-1 signaling pathway	KEGG PATHWAY	ssc04066	1	108	0.20412	0.300499	PIK3CB
TH vs YH specific	Insulin resistance	KEGG PATHWAY	ssc04931	1	109	0.205789	0.300499	PIK3CB
TH vs YH specific	Leukocyte transendothelial migration	KEGG PATHWAY	ssc04670	1	110	0.207454	0.300499	PIK3CB
TH vs YH specific	Cholinergic synapse	KEGG PATHWAY	ssc04725	1	112	0.210774	0.300499	PIK3CB
TH vs YH specific	Sphingolipid signaling pathway	KEGG PATHWAY	ssc04071	1	117	0.219015	0.300499	PIK3CB
TH vs YH specific	Thyroid hormone signaling pathway	KEGG PATHWAY	ssc04919	1	117	0.219015	0.300499	PIK3CB
TH vs YH specific	Neurotrophin signaling pathway	KEGG PATHWAY	ssc04722	1	117	0.219015	0.300499	PIK3CB
TH vs YH specific	Lysosome	KEGG PATHWAY	ssc04142	1	118	0.220653	0.300499	GNPTAB
TH vs YH specific	AMPK signaling pathway	KEGG PATHWAY	ssc04152	1	121	0.225547	0.300499	PIK3CB
TH vs YH specific	Platelet activation	KEGG PATHWAY	ssc04611	1	122	0.227172	0.300499	PIK3CB
TH vs YH specific	Autophagy - animal	KEGG PATHWAY	ssc04140	1	128	0.236849	0.300499	PIK3CB
TH vs YH specific	Relaxin signaling pathway	KEGG PATHWAY	ssc04926	1	129	0.23845	0.300499	PIK3CB
TH vs YH specific	FoxO signaling pathway	KEGG PATHWAY	ssc04068	1	130	0.240048	0.300499	PIK3CB
TH vs YH specific	Estrogen signaling pathway	KEGG PATHWAY	ssc04915	1	131	0.241643	0.300499	PIK3CB
TH vs YH specific	Fluid shear stress and atherosclerosis	KEGG PATHWAY	ssc05418	1	134	0.246407	0.300499	PIK3CB
TH vs YH specific	Apoptosis	KEGG PATHWAY	ssc04210	1	134	0.246407	0.300499	PIK3CB
TH vs YH specific	Ubiquitin mediated proteolysis	KEGG PATHWAY	ssc04120	1	134	0.246407	0.300499	PIAS1
TH vs YH specific	Insulin signaling pathway	KEGG PATHWAY	ssc04910	1	135	0.247989	0.300499	PIK3CB
TH vs YH specific	Signaling pathways regulating pluripotency of stem cells	KEGG PATHWAY	ssc04550	1	135	0.247989	0.300499	PIK3CB
TH vs YH specific	Measles	KEGG PATHWAY	ssc05162	1	136	0.249567	0.300499	PIK3CB
TH vs YH specific	Breast cancer	KEGG PATHWAY	ssc05224	1	145	0.263626	0.304917	PIK3CB
TH vs YH specific	Phospholipase D signaling pathway	KEGG PATHWAY	ssc04072	1	146	0.265172	0.304917	PIK3CB
TH vs YH specific	Gastric cancer	KEGG PATHWAY	ssc05226	1	147	0.266715	0.304917	PIK3CB
TH vs YH specific	Oxytocin signaling pathway	KEGG PATHWAY	ssc04921	1	148	0.268255	0.304917	NFATC2
TH vs YH specific	Non-alcoholic fatty liver disease (NAFLD)	KEGG PATHWAY	ssc04932	1	150	0.271325	0.304917	PIK3CB
TH vs YH specific	mTOR signaling pathway	KEGG PATHWAY	ssc04150	1	150	0.271325	0.304917	PIK3CB
TH vs YH specific	Influenza A	KEGG PATHWAY	ssc05164	1	150	0.271325	0.304917	PIK3CB
TH vs YH specific	Hepatocellular carcinoma	KEGG PATHWAY	ssc05225	1	160	0.286486	0.318918	PIK3CB
TH vs YH specific	cGMP-PKG signaling pathway	KEGG PATHWAY	ssc04022	1	167	0.296913	0.327437	NFATC2
TH vs YH specific	Chemokine signaling pathway	KEGG PATHWAY	ssc04062	1	177	0.311551	0.340398	PIK3CB
TH vs YH specific	Huntington disease	KEGG PATHWAY	ssc05016	1	190	0.330133	0.357392	AP2A1
TH vs YH specific	Focal adhesion	KEGG PATHWAY	ssc04510	1	194	0.335751	0.35841	PIK3CB
TH vs YH specific	Epstein-Barr virus infection	KEGG PATHWAY	ssc05169	1	195	0.337148	0.35841	PIK3CB
TH vs YH specific	Proteoglycans in cancer	KEGG PATHWAY	ssc05205	1	200	0.344091	0.362524	PIK3CB
TH vs YH specific	Regulation of actin cytoskeleton	KEGG PATHWAY	ssc04810	1	207	0.353691	0.369341	PIK3CB
TH vs YH specific	Ras signaling pathway	KEGG PATHWAY	ssc04014	1	229	0.382973	0.396411	PIK3CB
TH vs YH specific	MAPK signaling pathway	KEGG PATHWAY	ssc04010	1	286	0.452915	0.46473	DUSP16
TH vs YH specific	Human papillomavirus infection	KEGG PATHWAY	ssc05165	1	318	0.488703	0.497129	PIK3CB
TH vs YH specific	PI3K-Akt signaling pathway	KEGG PATHWAY	ssc04151	1	335	0.50677	0.509893	PIK3CB
TH vs YH specific	Herpes simplex virus 1 infection	KEGG PATHWAY	ssc05168	1	338	0.509893	0.509893	PIK3CB
TH vs TL specific	Mitophagy - animal	KEGG PATHWAY	ssc04137	2	64	0.00159354	0.0602004469933	AMBRA1|TBK1
TH vs TL specific	IL-17 signaling pathway	KEGG PATHWAY	ssc04657	2	88	0.00293661	0.0602004469933	MAPK6|TBK1
TH vs TL specific	Yersinia infection	KEGG PATHWAY	ssc05135	2	125	0.00574943	0.0718603744499	NFATC2|TBK1
TH vs TL specific	Hippo signaling pathway	KEGG PATHWAY	ssc04390	2	150	0.008135	0.0718603744499	STK3|PATJ
TH vs TL specific	Hepatitis B	KEGG PATHWAY	ssc05161	2	156	0.00876346	0.0718603744499	NFATC2|TBK1
TH vs TL specific	Kaposi sarcoma-associated herpesvirus infection	KEGG PATHWAY	ssc05167	2	177	0.0111284	0.0760437715879	NFATC2|TBK1
TH vs TL specific	Human immunodeficiency virus 1 infection	KEGG PATHWAY	ssc05170	2	204	0.0145347	0.0821864221761	NFATC2|TBK1
TH vs TL specific	Human cytomegalovirus infection	KEGG PATHWAY	ssc05163	2	215	0.0160364	0.0821864221761	NFATC2|TBK1
TH vs TL specific	Hippo signaling pathway - multiple species	KEGG PATHWAY	ssc04392	1	28	0.0256737	0.116958	STK3
TH vs TL specific	Human papillomavirus infection	KEGG PATHWAY	ssc05165	2	318	0.03303	0.135423	PATJ|TBK1
TH vs TL specific	Cytosolic DNA-sensing pathway	KEGG PATHWAY	ssc04623	1	55	0.049008	0.167444	TBK1
TH vs TL specific	VEGF signaling pathway	KEGG PATHWAY	ssc04370	1	55	0.049008	0.167444	NFATC2
TH vs TL specific	RIG-I-like receptor signaling pathway	KEGG PATHWAY	ssc04622	1	63	0.0558183	0.169075	TBK1
TH vs TL specific	B cell receptor signaling pathway	KEGG PATHWAY	ssc04662	1	78	0.068462	0.169075	NFATC2
TH vs TL specific	mRNA surveillance pathway	KEGG PATHWAY	ssc03015	1	86	0.0751388	0.169075	FIP1L1
TH vs TL specific	Th1 and Th2 cell differentiation	KEGG PATHWAY	ssc04658	1	91	0.0792885	0.169075	NFATC2
TH vs TL specific	PD-L1 expression and PD-1 checkpoint pathway in cancer	KEGG PATHWAY	ssc05235	1	93	0.0809434	0.169075	NFATC2
TH vs TL specific	Toll-like receptor signaling pathway	KEGG PATHWAY	ssc04620	1	95	0.0825954	0.169075	TBK1
TH vs TL specific	Natural killer cell mediated cytotoxicity	KEGG PATHWAY	ssc04650	1	100	0.086713	0.169075	NFATC2
TH vs TL specific	C-type lectin receptor signaling pathway	KEGG PATHWAY	ssc04625	1	103	0.0891751	0.169075	NFATC2
TH vs TL specific	T cell receptor signaling pathway	KEGG PATHWAY	ssc04660	1	106	0.0916308	0.169075	NFATC2
TH vs TL specific	Th17 cell differentiation	KEGG PATHWAY	ssc04659	1	107	0.0924479	0.169075	NFATC2
TH vs TL specific	Osteoclast differentiation	KEGG PATHWAY	ssc04380	1	124	0.106232	0.169075	NFATC2
TH vs TL specific	Autophagy - animal	KEGG PATHWAY	ssc04140	1	128	0.109446	0.169075	AMBRA1
TH vs TL specific	Measles	KEGG PATHWAY	ssc05162	1	136	0.115841	0.169075	TBK1
TH vs TL specific	Hepatitis C	KEGG PATHWAY	ssc05160	1	146	0.123773	0.169075	TBK1
TH vs TL specific	Oxytocin signaling pathway	KEGG PATHWAY	ssc04921	1	148	0.125351	0.169075	NFATC2
TH vs TL specific	NOD-like receptor signaling pathway	KEGG PATHWAY	ssc04621	1	148	0.125351	0.169075	TBK1
TH vs TL specific	Influenza A	KEGG PATHWAY	ssc05164	1	150	0.126927	0.169075	TBK1
TH vs TL specific	Cellular senescence	KEGG PATHWAY	ssc04218	1	154	0.130069	0.169075	NFATC2
TH vs TL specific	Wnt signaling pathway	KEGG PATHWAY	ssc04310	1	155	0.130853	0.169075	NFATC2
TH vs TL specific	Protein processing in endoplasmic reticulum	KEGG PATHWAY	ssc04141	1	161	0.135543	0.169075	SEC24A
TH vs TL specific	Tight junction	KEGG PATHWAY	ssc04530	1	166	0.139433	0.169075	PATJ
TH vs TL specific	cGMP-PKG signaling pathway	KEGG PATHWAY	ssc04022	1	167	0.140209	0.169075	NFATC2
TH vs TL specific	Axon guidance	KEGG PATHWAY	ssc04360	1	182	0.151767	0.177784	NFATC2
TH vs TL specific	Epstein-Barr virus infection	KEGG PATHWAY	ssc05169	1	195	0.161664	0.184117	TBK1
TH vs TL specific	Human T-cell leukemia virus 1 infection	KEGG PATHWAY	ssc05166	1	220	0.180385	0.199887	NFATC2
TH vs TL specific	Ras signaling pathway	KEGG PATHWAY	ssc04014	1	229	0.187027	0.201792	TBK1
TH vs TL specific	Endocytosis	KEGG PATHWAY	ssc04144	1	238	0.193616	0.203545	SNX6
TH vs TL specific	MAPK signaling pathway	KEGG PATHWAY	ssc04010	1	286	0.227906	0.233603	STK3
TH vs TL specific	Herpes simplex virus 1 infection	KEGG PATHWAY	ssc05168	1	338	0.263474	0.263474	TBK1
TH vs YH and TH vs TL shared	mTOR signaling pathway	KEGG PATHWAY	ssc04150	3	150	0.00293427	0.0968307481307	ULK2|SEC13|SLC38A9
TH vs YH and TH vs TL shared	Ribosome biogenesis in eukaryotes	KEGG PATHWAY	ssc03008	2	78	0.00981625	0.161968	GNL3|WDR75
TH vs YH and TH vs TL shared	Autophagy - animal	KEGG PATHWAY	ssc04140	2	128	0.024556	0.202175	ULK2|SH3GLB1
TH vs YH and TH vs TL shared	Glycosphingolipid biosynthesis - ganglio series	KEGG PATHWAY	ssc00604	1	15	0.0294318	0.202175	SLC33A1
TH vs YH and TH vs TL shared	Necroptosis	KEGG PATHWAY	ssc04217	2	147	0.0315782	0.202175	TRPM7|CYLD
TH vs YH and TH vs TL shared	Protein processing in endoplasmic reticulum	KEGG PATHWAY	ssc04141	2	161	0.037198	0.202175	SEC13|SEC24B
TH vs YH and TH vs TL shared	Hippo signaling pathway - multiple species	KEGG PATHWAY	ssc04392	1	28	0.0527186	0.202175	LATS1
TH vs YH and TH vs TL shared	Autophagy - other	KEGG PATHWAY	ssc04136	1	32	0.0597729	0.202175	ULK2
TH vs YH and TH vs TL shared	Fat digestion and absorption	KEGG PATHWAY	ssc04975	1	37	0.0685185	0.202175	PLPP1
TH vs YH and TH vs TL shared	Homologous recombination	KEGG PATHWAY	ssc03440	1	40	0.0737276	0.202175	UIMC1
TH vs YH and TH vs TL shared	Ferroptosis	KEGG PATHWAY	ssc04216	1	42	0.0771844	0.202175	SLC39A14
TH vs YH and TH vs TL shared	Mineral absorption	KEGG PATHWAY	ssc04978	1	42	0.0771844	0.202175	TRPM7
TH vs YH and TH vs TL shared	Ether lipid metabolism	KEGG PATHWAY	ssc00565	1	45	0.0823459	0.202175	PLPP1
TH vs YH and TH vs TL shared	Sphingolipid metabolism	KEGG PATHWAY	ssc00600	1	47	0.0857712	0.202175	PLPP1
TH vs YH and TH vs TL shared	Glycerolipid metabolism	KEGG PATHWAY	ssc00561	1	59	0.106061	0.232498	PLPP1
TH vs YH and TH vs TL shared	RIG-I-like receptor signaling pathway	KEGG PATHWAY	ssc04622	1	63	0.112726	0.232498	CYLD
TH vs YH and TH vs TL shared	p53 signaling pathway	KEGG PATHWAY	ssc04115	1	69	0.122632	0.238051	PPM1D
TH vs YH and TH vs TL shared	IL-17 signaling pathway	KEGG PATHWAY	ssc04657	1	88	0.153292	0.253601	MAPK6
TH vs YH and TH vs TL shared	Fc gamma R-mediated phagocytosis	KEGG PATHWAY	ssc04666	1	89	0.154876	0.253601	PLPP1
TH vs YH and TH vs TL shared	Glycerophospholipid metabolism	KEGG PATHWAY	ssc00564	1	95	0.16432	0.253601	PLPP1
TH vs YH and TH vs TL shared	Choline metabolism in cancer	KEGG PATHWAY	ssc05231	1	96	0.165884	0.253601	PLPP1
TH vs YH and TH vs TL shared	NF-kappa B signaling pathway	KEGG PATHWAY	ssc04064	1	99	0.170559	0.253601	CYLD
TH vs YH and TH vs TL shared	C-type lectin receptor signaling pathway	KEGG PATHWAY	ssc04625	1	103	0.176752	0.253601	CYLD
TH vs YH and TH vs TL shared	Cell cycle	KEGG PATHWAY	ssc04110	1	121	0.204065	0.264673	ORC4
TH vs YH and TH vs TL shared	Spliceosome	KEGG PATHWAY	ssc03040	1	123	0.207045	0.264673	PRPF40A
TH vs YH and TH vs TL shared	Osteoclast differentiation	KEGG PATHWAY	ssc04380	1	124	0.20853	0.264673	CYLD
TH vs YH and TH vs TL shared	Phospholipase D signaling pathway	KEGG PATHWAY	ssc04072	1	146	0.240532	0.2681	PLPP1
TH vs YH and TH vs TL shared	NOD-like receptor signaling pathway	KEGG PATHWAY	ssc04621	1	148	0.243378	0.2681	TRPM7
TH vs YH and TH vs TL shared	RNA transport	KEGG PATHWAY	ssc03013	1	149	0.244797	0.2681	SEC13
TH vs YH and TH vs TL shared	Hippo signaling pathway	KEGG PATHWAY	ssc04390	1	150	0.246213	0.2681	LATS1
TH vs YH and TH vs TL shared	Cellular senescence	KEGG PATHWAY	ssc04218	1	154	0.251852	0.2681	TRPM7
TH vs YH and TH vs TL shared	Endocytosis	KEGG PATHWAY	ssc04144	1	238	0.361163	0.372449	SH3GLB1
TH vs YH and TH vs TL shared	Metabolic pathways	KEGG PATHWAY	ssc01100	2	1388	0.739559	0.739559	PLPP1|SLC33A1
Note: TH - Tibetan pigs at high-altitude (3,000 m); TL - Tibetan pigs at low-altitude (100 m); YH - Yorkshire pigs at high-altitude (3,000 m).

## Sheet: Table S8
Table S8. ceRNA network construction based on differentially expressed circRNAs, miRNAs and mRNAs
DE-miRNA	DE-circRNA	DE-mRNA
novel_miR_136	circKDM5B	AP1S2
novel_miR_136	circKDM5B	BMP5
novel_miR_136	circKDM5B	CA13
novel_miR_136	circKDM5B	CCDC85C
novel_miR_136	circKDM5B	CD8A
novel_miR_136	circKDM5B	CHCHD10
novel_miR_136	circKDM5B	CHTF18
novel_miR_136	circKDM5B	CMTM8
novel_miR_136	circKDM5B	COX7A1
novel_miR_136	circKDM5B	DNA2
novel_miR_136	circKDM5B	DNAJB11
novel_miR_136	circKDM5B	DNAJC28
novel_miR_136	circKDM5B	DPH6
novel_miR_136	circKDM5B	EBNA1BP2
novel_miR_136	circKDM5B	ENSSSCG00000004081
novel_miR_136	circKDM5B	ENSSSCG00000043411
novel_miR_136	circKDM5B	ESD
novel_miR_136	circKDM5B	F2RL1
novel_miR_136	circKDM5B	IL12RB2
novel_miR_136	circKDM5B	IVNS1ABP
novel_miR_136	circKDM5B	KBTBD12
novel_miR_136	circKDM5B	KCNG1
novel_miR_136	circKDM5B	LGMN
novel_miR_136	circKDM5B	LRRC59
novel_miR_136	circKDM5B	MCM6
novel_miR_136	circKDM5B	MSR1
novel_miR_136	circKDM5B	PLAC9
novel_miR_136	circKDM5B	PRKAR1B
novel_miR_136	circKDM5B	SLA-DQB1
novel_miR_136	circKDM5B	SLC22A3
novel_miR_136	circKDM5B	TET1
novel_miR_136	circKDM5B	TICRR
novel_miR_136	circBRF1	AP1S2
novel_miR_136	circBRF1	BMP5
novel_miR_136	circBRF1	CA13
novel_miR_136	circBRF1	CCDC85C
novel_miR_136	circBRF1	CD8A
novel_miR_136	circBRF1	CHCHD10
novel_miR_136	circBRF1	CHTF18
novel_miR_136	circBRF1	CMTM8
novel_miR_136	circBRF1	COX7A1
novel_miR_136	circBRF1	DNA2
novel_miR_136	circBRF1	DNAJB11
novel_miR_136	circBRF1	DNAJC28
novel_miR_136	circBRF1	DPH6
novel_miR_136	circBRF1	EBNA1BP2
novel_miR_136	circBRF1	ENSSSCG00000004081
novel_miR_136	circBRF1	ENSSSCG00000043411
novel_miR_136	circBRF1	ESD
novel_miR_136	circBRF1	F2RL1
novel_miR_136	circBRF1	IL12RB2
novel_miR_136	circBRF1	IVNS1ABP
novel_miR_136	circBRF1	KBTBD12
novel_miR_136	circBRF1	KCNG1
novel_miR_136	circBRF1	LGMN
novel_miR_136	circBRF1	LRRC59
novel_miR_136	circBRF1	MCM6
novel_miR_136	circBRF1	MSR1
novel_miR_136	circBRF1	PLAC9
novel_miR_136	circBRF1	PRKAR1B
novel_miR_136	circBRF1	SLA-DQB1
novel_miR_136	circBRF1	SLC22A3
novel_miR_136	circBRF1	TET1
novel_miR_136	circBRF1	TICRR
novel_miR_136	circPHEX	AP1S2
novel_miR_136	circPHEX	BMP5
novel_miR_136	circPHEX	CA13
novel_miR_136	circPHEX	CCDC85C
novel_miR_136	circPHEX	CD8A
novel_miR_136	circPHEX	CHCHD10
novel_miR_136	circPHEX	CHTF18
novel_miR_136	circPHEX	CMTM8
novel_miR_136	circPHEX	COX7A1
novel_miR_136	circPHEX	DNA2
novel_miR_136	circPHEX	DNAJB11
novel_miR_136	circPHEX	DNAJC28
novel_miR_136	circPHEX	DPH6
novel_miR_136	circPHEX	EBNA1BP2
novel_miR_136	circPHEX	ENSSSCG00000004081
novel_miR_136	circPHEX	ENSSSCG00000043411
novel_miR_136	circPHEX	ESD
novel_miR_136	circPHEX	F2RL1
novel_miR_136	circPHEX	IL12RB2
novel_miR_136	circPHEX	IVNS1ABP
novel_miR_136	circPHEX	KBTBD12
novel_miR_136	circPHEX	KCNG1
novel_miR_136	circPHEX	LGMN
novel_miR_136	circPHEX	LRRC59
novel_miR_136	circPHEX	MCM6
novel_miR_136	circPHEX	MSR1
novel_miR_136	circPHEX	PLAC9
novel_miR_136	circPHEX	PRKAR1B
novel_miR_136	circPHEX	SLA-DQB1
novel_miR_136	circPHEX	SLC22A3
novel_miR_136	circPHEX	TET1
novel_miR_136	circPHEX	TICRR
novel_miR_139	circDUSP16	ADAMTSL1
novel_miR_139	circDUSP16	AGAP2
novel_miR_139	circDUSP16	CACNA2D2
novel_miR_139	circDUSP16	CAMK2A
novel_miR_139	circDUSP16	CCDC167
novel_miR_139	circDUSP16	CDHR1
novel_miR_139	circDUSP16	COX7A1
novel_miR_139	circDUSP16	DGAT2
novel_miR_139	circDUSP16	DGKD
novel_miR_139	circDUSP16	DLG2
novel_miR_139	circDUSP16	ENSSSCG00000045313
novel_miR_139	circDUSP16	GAS2L2
novel_miR_139	circDUSP16	GIPC1
novel_miR_139	circDUSP16	HSPA12A
novel_miR_139	circDUSP16	HSPA4
novel_miR_139	circDUSP16	IFFO2
novel_miR_139	circDUSP16	IGFBP5
novel_miR_139	circDUSP16	IKZF3
novel_miR_139	circDUSP16	IL31RA
novel_miR_139	circDUSP16	LMNB2
novel_miR_139	circDUSP16	LYNX1
novel_miR_139	circDUSP16	LYRM9
novel_miR_139	circDUSP16	MFSD12
novel_miR_139	circDUSP16	MLPH
novel_miR_139	circDUSP16	NCAPG2
novel_miR_139	circDUSP16	NCS1
novel_miR_139	circDUSP16	NUAK1
novel_miR_139	circDUSP16	PEG10
novel_miR_139	circDUSP16	PELI3
novel_miR_139	circDUSP16	PIK3IP1
novel_miR_139	circDUSP16	POLDIP2
novel_miR_139	circDUSP16	POMT2
novel_miR_139	circDUSP16	PRICKLE2
novel_miR_139	circDUSP16	SCD5
novel_miR_139	circDUSP16	SEMA3G
novel_miR_139	circDUSP16	SH3KBP1
novel_miR_139	circDUSP16	SLC52A3
novel_miR_139	circDUSP16	SLC6A2
novel_miR_139	circDUSP16	STC2
novel_miR_139	circDUSP16	THRSP
novel_miR_139	circDUSP16	TREM2
novel_miR_139	circDUSP16	TUBB6
novel_miR_139	circDUSP16	VASP
novel_miR_161	circKDM5B	ABCA9
novel_miR_161	circKDM5B	ACAA2
novel_miR_161	circKDM5B	ADAMTS9
novel_miR_161	circKDM5B	AFAP1
novel_miR_161	circKDM5B	AGO2
novel_miR_161	circKDM5B	ANO3
novel_miR_161	circKDM5B	ARL4A
novel_miR_161	circKDM5B	BCAM
novel_miR_161	circKDM5B	CD14
novel_miR_161	circKDM5B	CD38
novel_miR_161	circKDM5B	CD96
novel_miR_161	circKDM5B	CDCA7
novel_miR_161	circKDM5B	CHP2
novel_miR_161	circKDM5B	CYYR1
novel_miR_161	circKDM5B	DDHD1
novel_miR_161	circKDM5B	DEF8
novel_miR_161	circKDM5B	DNAJC28
novel_miR_161	circKDM5B	ENSSSCG00000044005
novel_miR_161	circKDM5B	ENSSSCG00000047378
novel_miR_161	circKDM5B	ENSSSCG00000051366
novel_miR_161	circKDM5B	EXO5
novel_miR_161	circKDM5B	FANCI
novel_miR_161	circKDM5B	FGD3
novel_miR_161	circKDM5B	G6PD
novel_miR_161	circKDM5B	GCDH
novel_miR_161	circKDM5B	GGT5
novel_miR_161	circKDM5B	GSTK1
novel_miR_161	circKDM5B	HAPLN3
novel_miR_161	circKDM5B	HSPB8
novel_miR_161	circKDM5B	IKZF3
novel_miR_161	circKDM5B	ITIH5
novel_miR_161	circKDM5B	KPNA2
novel_miR_161	circKDM5B	LGMN
novel_miR_161	circKDM5B	LMTK2
novel_miR_161	circKDM5B	LRRC42
novel_miR_161	circKDM5B	MCM10
novel_miR_161	circKDM5B	MLLT11
novel_miR_161	circKDM5B	MMP17
novel_miR_161	circKDM5B	MR1
novel_miR_161	circKDM5B	NIPAL1
novel_miR_161	circKDM5B	NTN1
novel_miR_161	circKDM5B	NUDT16
novel_miR_161	circKDM5B	OMD
novel_miR_161	circKDM5B	ORMDL3
novel_miR_161	circKDM5B	PAK3
novel_miR_161	circKDM5B	PLK3
novel_miR_161	circKDM5B	POLR1G
novel_miR_161	circKDM5B	PRRT1
novel_miR_161	circKDM5B	PTGER3
novel_miR_161	circKDM5B	RAB13
novel_miR_161	circKDM5B	RAPGEFL1
novel_miR_161	circKDM5B	RETSAT
novel_miR_161	circKDM5B	RHBDD2
novel_miR_161	circKDM5B	SERPINE2
novel_miR_161	circKDM5B	SLC41A2
novel_miR_161	circKDM5B	TDRKH
novel_miR_161	circKDM5B	TNFRSF19
novel_miR_161	circKDM5B	UBC
novel_miR_161	circKDM5B	ZNF277
novel_miR_161	circKDM5B	ZNF404
novel_miR_161	circCMTM8	ABCA9
novel_miR_161	circCMTM8	ACAA2
novel_miR_161	circCMTM8	ADAMTS9
novel_miR_161	circCMTM8	AFAP1
novel_miR_161	circCMTM8	AGO2
novel_miR_161	circCMTM8	ANO3
novel_miR_161	circCMTM8	ARL4A
novel_miR_161	circCMTM8	BCAM
novel_miR_161	circCMTM8	CD14
novel_miR_161	circCMTM8	CD38
novel_miR_161	circCMTM8	CD96
novel_miR_161	circCMTM8	CDCA7
novel_miR_161	circCMTM8	CHP2
novel_miR_161	circCMTM8	CYYR1
novel_miR_161	circCMTM8	DDHD1
novel_miR_161	circCMTM8	DEF8
novel_miR_161	circCMTM8	DNAJC28
novel_miR_161	circCMTM8	ENSSSCG00000044005
novel_miR_161	circCMTM8	ENSSSCG00000047378
novel_miR_161	circCMTM8	ENSSSCG00000051366
novel_miR_161	circCMTM8	EXO5
novel_miR_161	circCMTM8	FANCI
novel_miR_161	circCMTM8	FGD3
novel_miR_161	circCMTM8	G6PD
novel_miR_161	circCMTM8	GCDH
novel_miR_161	circCMTM8	GGT5
novel_miR_161	circCMTM8	GSTK1
novel_miR_161	circCMTM8	HAPLN3
novel_miR_161	circCMTM8	HSPB8
novel_miR_161	circCMTM8	IKZF3
novel_miR_161	circCMTM8	ITIH5
novel_miR_161	circCMTM8	KPNA2
novel_miR_161	circCMTM8	LGMN
novel_miR_161	circCMTM8	LMTK2
novel_miR_161	circCMTM8	LRRC42
novel_miR_161	circCMTM8	MCM10
novel_miR_161	circCMTM8	MLLT11
novel_miR_161	circCMTM8	MMP17
novel_miR_161	circCMTM8	MR1
novel_miR_161	circCMTM8	NIPAL1
novel_miR_161	circCMTM8	NTN1
novel_miR_161	circCMTM8	NUDT16
novel_miR_161	circCMTM8	OMD
novel_miR_161	circCMTM8	ORMDL3
novel_miR_161	circCMTM8	PAK3
novel_miR_161	circCMTM8	PLK3
novel_miR_161	circCMTM8	POLR1G
novel_miR_161	circCMTM8	PRRT1
novel_miR_161	circCMTM8	PTGER3
novel_miR_161	circCMTM8	RAB13
novel_miR_161	circCMTM8	RAPGEFL1
novel_miR_161	circCMTM8	RETSAT
novel_miR_161	circCMTM8	RHBDD2
novel_miR_161	circCMTM8	SERPINE2
novel_miR_161	circCMTM8	SLC41A2
novel_miR_161	circCMTM8	TDRKH
novel_miR_161	circCMTM8	TNFRSF19
novel_miR_161	circCMTM8	UBC
novel_miR_161	circCMTM8	ZNF277
novel_miR_161	circCMTM8	ZNF404
novel_miR_161	circACTR3B	ABCA9
novel_miR_161	circACTR3B	ACAA2
novel_miR_161	circACTR3B	ADAMTS9
novel_miR_161	circACTR3B	AFAP1
novel_miR_161	circACTR3B	AGO2
novel_miR_161	circACTR3B	ANO3
novel_miR_161	circACTR3B	ARL4A
novel_miR_161	circACTR3B	BCAM
novel_miR_161	circACTR3B	CD14
novel_miR_161	circACTR3B	CD38
novel_miR_161	circACTR3B	CD96
novel_miR_161	circACTR3B	CDCA7
novel_miR_161	circACTR3B	CHP2
novel_miR_161	circACTR3B	CYYR1
novel_miR_161	circACTR3B	DDHD1
novel_miR_161	circACTR3B	DEF8
novel_miR_161	circACTR3B	DNAJC28
novel_miR_161	circACTR3B	ENSSSCG00000044005
novel_miR_161	circACTR3B	ENSSSCG00000047378
novel_miR_161	circACTR3B	ENSSSCG00000051366
novel_miR_161	circACTR3B	EXO5
novel_miR_161	circACTR3B	FANCI
novel_miR_161	circACTR3B	FGD3
novel_miR_161	circACTR3B	G6PD
novel_miR_161	circACTR3B	GCDH
novel_miR_161	circACTR3B	GGT5
novel_miR_161	circACTR3B	GSTK1
novel_miR_161	circACTR3B	HAPLN3
novel_miR_161	circACTR3B	HSPB8
novel_miR_161	circACTR3B	IKZF3
novel_miR_161	circACTR3B	ITIH5
novel_miR_161	circACTR3B	KPNA2
novel_miR_161	circACTR3B	LGMN
novel_miR_161	circACTR3B	LMTK2
novel_miR_161	circACTR3B	LRRC42
novel_miR_161	circACTR3B	MCM10
novel_miR_161	circACTR3B	MLLT11
novel_miR_161	circACTR3B	MMP17
novel_miR_161	circACTR3B	MR1
novel_miR_161	circACTR3B	NIPAL1
novel_miR_161	circACTR3B	NTN1
novel_miR_161	circACTR3B	NUDT16
novel_miR_161	circACTR3B	OMD
novel_miR_161	circACTR3B	ORMDL3
novel_miR_161	circACTR3B	PAK3
novel_miR_161	circACTR3B	PLK3
novel_miR_161	circACTR3B	POLR1G
novel_miR_161	circACTR3B	PRRT1
novel_miR_161	circACTR3B	PTGER3
novel_miR_161	circACTR3B	RAB13
novel_miR_161	circACTR3B	RAPGEFL1
novel_miR_161	circACTR3B	RETSAT
novel_miR_161	circACTR3B	RHBDD2
novel_miR_161	circACTR3B	SERPINE2
novel_miR_161	circACTR3B	SLC41A2
novel_miR_161	circACTR3B	TDRKH
novel_miR_161	circACTR3B	TNFRSF19
novel_miR_161	circACTR3B	UBC
novel_miR_161	circACTR3B	ZNF277
novel_miR_161	circACTR3B	ZNF404
novel_miR_161	circTMEM65	ABCA9
novel_miR_161	circTMEM65	ACAA2
novel_miR_161	circTMEM65	ADAMTS9
novel_miR_161	circTMEM65	AFAP1
novel_miR_161	circTMEM65	AGO2
novel_miR_161	circTMEM65	ANO3
novel_miR_161	circTMEM65	ARL4A
novel_miR_161	circTMEM65	BCAM
novel_miR_161	circTMEM65	CD14
novel_miR_161	circTMEM65	CD38
novel_miR_161	circTMEM65	CD96
novel_miR_161	circTMEM65	CDCA7
novel_miR_161	circTMEM65	CHP2
novel_miR_161	circTMEM65	CYYR1
novel_miR_161	circTMEM65	DDHD1
novel_miR_161	circTMEM65	DEF8
novel_miR_161	circTMEM65	DNAJC28
novel_miR_161	circTMEM65	ENSSSCG00000044005
novel_miR_161	circTMEM65	ENSSSCG00000047378
novel_miR_161	circTMEM65	ENSSSCG00000051366
novel_miR_161	circTMEM65	EXO5
novel_miR_161	circTMEM65	FANCI
novel_miR_161	circTMEM65	FGD3
novel_miR_161	circTMEM65	G6PD
novel_miR_161	circTMEM65	GCDH
novel_miR_161	circTMEM65	GGT5
novel_miR_161	circTMEM65	GSTK1
novel_miR_161	circTMEM65	HAPLN3
novel_miR_161	circTMEM65	HSPB8
novel_miR_161	circTMEM65	IKZF3
novel_miR_161	circTMEM65	ITIH5
novel_miR_161	circTMEM65	KPNA2
novel_miR_161	circTMEM65	LGMN
novel_miR_161	circTMEM65	LMTK2
novel_miR_161	circTMEM65	LRRC42
novel_miR_161	circTMEM65	MCM10
novel_miR_161	circTMEM65	MLLT11
novel_miR_161	circTMEM65	MMP17
novel_miR_161	circTMEM65	MR1
novel_miR_161	circTMEM65	NIPAL1
novel_miR_161	circTMEM65	NTN1
novel_miR_161	circTMEM65	NUDT16
novel_miR_161	circTMEM65	OMD
novel_miR_161	circTMEM65	ORMDL3
novel_miR_161	circTMEM65	PAK3
novel_miR_161	circTMEM65	PLK3
novel_miR_161	circTMEM65	POLR1G
novel_miR_161	circTMEM65	PRRT1
novel_miR_161	circTMEM65	PTGER3
novel_miR_161	circTMEM65	RAB13
novel_miR_161	circTMEM65	RAPGEFL1
novel_miR_161	circTMEM65	RETSAT
novel_miR_161	circTMEM65	RHBDD2
novel_miR_161	circTMEM65	SERPINE2
novel_miR_161	circTMEM65	SLC41A2
novel_miR_161	circTMEM65	TDRKH
novel_miR_161	circTMEM65	TNFRSF19
novel_miR_161	circTMEM65	UBC
novel_miR_161	circTMEM65	ZNF277
novel_miR_161	circTMEM65	ZNF404
novel_miR_161	circDUSP16	ABCA9
novel_miR_161	circDUSP16	ACAA2
novel_miR_161	circDUSP16	ADAMTS9
novel_miR_161	circDUSP16	AFAP1
novel_miR_161	circDUSP16	AGO2
novel_miR_161	circDUSP16	ANO3
novel_miR_161	circDUSP16	ARL4A
novel_miR_161	circDUSP16	BCAM
novel_miR_161	circDUSP16	CD14
novel_miR_161	circDUSP16	CD38
novel_miR_161	circDUSP16	CD96
novel_miR_161	circDUSP16	CDCA7
novel_miR_161	circDUSP16	CHP2
novel_miR_161	circDUSP16	CYYR1
novel_miR_161	circDUSP16	DDHD1
novel_miR_161	circDUSP16	DEF8
novel_miR_161	circDUSP16	DNAJC28
novel_miR_161	circDUSP16	ENSSSCG00000044005
novel_miR_161	circDUSP16	ENSSSCG00000047378
novel_miR_161	circDUSP16	ENSSSCG00000051366
novel_miR_161	circDUSP16	EXO5
novel_miR_161	circDUSP16	FANCI
novel_miR_161	circDUSP16	FGD3
novel_miR_161	circDUSP16	G6PD
novel_miR_161	circDUSP16	GCDH
novel_miR_161	circDUSP16	GGT5
novel_miR_161	circDUSP16	GSTK1
novel_miR_161	circDUSP16	HAPLN3
novel_miR_161	circDUSP16	HSPB8
novel_miR_161	circDUSP16	IKZF3
novel_miR_161	circDUSP16	ITIH5
novel_miR_161	circDUSP16	KPNA2
novel_miR_161	circDUSP16	LGMN
novel_miR_161	circDUSP16	LMTK2
novel_miR_161	circDUSP16	LRRC42
novel_miR_161	circDUSP16	MCM10
novel_miR_161	circDUSP16	MLLT11
novel_miR_161	circDUSP16	MMP17
novel_miR_161	circDUSP16	MR1
novel_miR_161	circDUSP16	NIPAL1
novel_miR_161	circDUSP16	NTN1
novel_miR_161	circDUSP16	NUDT16
novel_miR_161	circDUSP16	OMD
novel_miR_161	circDUSP16	ORMDL3
novel_miR_161	circDUSP16	PAK3
novel_miR_161	circDUSP16	PLK3
novel_miR_161	circDUSP16	POLR1G
novel_miR_161	circDUSP16	PRRT1
novel_miR_161	circDUSP16	PTGER3
novel_miR_161	circDUSP16	RAB13
novel_miR_161	circDUSP16	RAPGEFL1
novel_miR_161	circDUSP16	RETSAT
novel_miR_161	circDUSP16	RHBDD2
novel_miR_161	circDUSP16	SERPINE2
novel_miR_161	circDUSP16	SLC41A2
novel_miR_161	circDUSP16	TDRKH
novel_miR_161	circDUSP16	TNFRSF19
novel_miR_161	circDUSP16	UBC
novel_miR_161	circDUSP16	ZNF277
novel_miR_161	circDUSP16	ZNF404
novel_miR_161	circPHEX	ABCA9
novel_miR_161	circPHEX	ACAA2
novel_miR_161	circPHEX	ADAMTS9
novel_miR_161	circPHEX	AFAP1
novel_miR_161	circPHEX	AGO2
novel_miR_161	circPHEX	ANO3
novel_miR_161	circPHEX	ARL4A
novel_miR_161	circPHEX	BCAM
novel_miR_161	circPHEX	CD14
novel_miR_161	circPHEX	CD38
novel_miR_161	circPHEX	CD96
novel_miR_161	circPHEX	CDCA7
novel_miR_161	circPHEX	CHP2
novel_miR_161	circPHEX	CYYR1
novel_miR_161	circPHEX	DDHD1
novel_miR_161	circPHEX	DEF8
novel_miR_161	circPHEX	DNAJC28
novel_miR_161	circPHEX	ENSSSCG00000044005
novel_miR_161	circPHEX	ENSSSCG00000047378
novel_miR_161	circPHEX	ENSSSCG00000051366
novel_miR_161	circPHEX	EXO5
novel_miR_161	circPHEX	FANCI
novel_miR_161	circPHEX	FGD3
novel_miR_161	circPHEX	G6PD
novel_miR_161	circPHEX	GCDH
novel_miR_161	circPHEX	GGT5
novel_miR_161	circPHEX	GSTK1
novel_miR_161	circPHEX	HAPLN3
novel_miR_161	circPHEX	HSPB8
novel_miR_161	circPHEX	IKZF3
novel_miR_161	circPHEX	ITIH5
novel_miR_161	circPHEX	KPNA2
novel_miR_161	circPHEX	LGMN
novel_miR_161	circPHEX	LMTK2
novel_miR_161	circPHEX	LRRC42
novel_miR_161	circPHEX	MCM10
novel_miR_161	circPHEX	MLLT11
novel_miR_161	circPHEX	MMP17
novel_miR_161	circPHEX	MR1
novel_miR_161	circPHEX	NIPAL1
novel_miR_161	circPHEX	NTN1
novel_miR_161	circPHEX	NUDT16
novel_miR_161	circPHEX	OMD
novel_miR_161	circPHEX	ORMDL3
novel_miR_161	circPHEX	PAK3
novel_miR_161	circPHEX	PLK3
novel_miR_161	circPHEX	POLR1G
novel_miR_161	circPHEX	PRRT1
novel_miR_161	circPHEX	PTGER3
novel_miR_161	circPHEX	RAB13
novel_miR_161	circPHEX	RAPGEFL1
novel_miR_161	circPHEX	RETSAT
novel_miR_161	circPHEX	RHBDD2
novel_miR_161	circPHEX	SERPINE2
novel_miR_161	circPHEX	SLC41A2
novel_miR_161	circPHEX	TDRKH
novel_miR_161	circPHEX	TNFRSF19
novel_miR_161	circPHEX	UBC
novel_miR_161	circPHEX	ZNF277
novel_miR_161	circPHEX	ZNF404
novel_miR_162	circTASOR	AP1S2
novel_miR_162	circTASOR	BMP5
novel_miR_162	circTASOR	CA13
novel_miR_162	circTASOR	CCDC85C
novel_miR_162	circTASOR	CD8A
novel_miR_162	circTASOR	CHCHD10
novel_miR_162	circTASOR	CHTF18
novel_miR_162	circTASOR	CMTM8
novel_miR_162	circTASOR	COX7A1
novel_miR_162	circTASOR	DNA2
novel_miR_162	circTASOR	DNAJB11
novel_miR_162	circTASOR	DNAJC28
novel_miR_162	circTASOR	DPH6
novel_miR_162	circTASOR	EBNA1BP2
novel_miR_162	circTASOR	ENSSSCG00000004081
novel_miR_162	circTASOR	ENSSSCG00000043411
novel_miR_162	circTASOR	ESD
novel_miR_162	circTASOR	F2RL1
novel_miR_162	circTASOR	IL12RB2
novel_miR_162	circTASOR	IVNS1ABP
novel_miR_162	circTASOR	KBTBD12
novel_miR_162	circTASOR	KCNG1
novel_miR_162	circTASOR	LGMN
novel_miR_162	circTASOR	LRRC59
novel_miR_162	circTASOR	MCM6
novel_miR_162	circTASOR	MSR1
novel_miR_162	circTASOR	PLAC9
novel_miR_162	circTASOR	PRKAR1B
novel_miR_162	circTASOR	SLA-DQB1
novel_miR_162	circTASOR	SLC22A3
novel_miR_162	circTASOR	TET1
novel_miR_162	circTASOR	TICRR
novel_miR_17	circKDM5B	CDCA5
novel_miR_17	circPPM1D	CDCA5
novel_miR_17	circPHC3	CDCA5
novel_miR_17	circTLK1	CDCA5
novel_miR_17	circFKBP7	CDCA5
novel_miR_17	circMKLN1	CDCA5
novel_miR_17	circNBAS	CDCA5
novel_miR_17	circPUS10	CDCA5
novel_miR_17	circTMEM65	CDCA5
novel_miR_17	circDUSP16	CDCA5
novel_miR_17	circCHD9	CDCA5
novel_miR_17	circPHEX	CDCA5
novel_miR_172	circQSER1	ACAT2
novel_miR_172	circQSER1	ANKRD34A
novel_miR_172	circQSER1	APOD
novel_miR_172	circQSER1	ASB5
novel_miR_172	circQSER1	ATRNL1
novel_miR_172	circQSER1	CA13
novel_miR_172	circQSER1	CCDC134
novel_miR_172	circQSER1	CCDC86
novel_miR_172	circQSER1	CMTM8
novel_miR_172	circQSER1	DCLRE1B
novel_miR_172	circQSER1	DEF8
novel_miR_172	circQSER1	DHTKD1
novel_miR_172	circQSER1	DLGAP5
novel_miR_172	circQSER1	DNA2
novel_miR_172	circQSER1	DOK5
novel_miR_172	circQSER1	DPP3
novel_miR_172	circQSER1	DTL
novel_miR_172	circQSER1	ENSSSCG00000041252
novel_miR_172	circQSER1	ENSSSCG00000043930
novel_miR_172	circQSER1	ENSSSCG00000047378
novel_miR_172	circQSER1	ENSSSCG00000047927
novel_miR_172	circQSER1	ENSSSCG00000048762
novel_miR_172	circQSER1	ENSSSCG00000050722
novel_miR_172	circQSER1	ENTPD4
novel_miR_172	circQSER1	EXO1
novel_miR_172	circQSER1	FADS1
novel_miR_172	circQSER1	G6PD
novel_miR_172	circQSER1	GCDH
novel_miR_172	circQSER1	GINS4
novel_miR_172	circQSER1	KCNG1
novel_miR_172	circQSER1	KCNJ5
novel_miR_172	circQSER1	LRRC42
novel_miR_172	circQSER1	LYAR
novel_miR_172	circQSER1	MAP3K8
novel_miR_172	circQSER1	MCF2L2
novel_miR_172	circQSER1	METTL24
novel_miR_172	circQSER1	MPPED2
novel_miR_172	circQSER1	NAV2
novel_miR_172	circQSER1	NPY1R
novel_miR_172	circQSER1	NTN1
novel_miR_172	circQSER1	NWD1
novel_miR_172	circQSER1	OMD
novel_miR_172	circQSER1	PCCA
novel_miR_172	circQSER1	PCLAF
novel_miR_172	circQSER1	PNRC1
novel_miR_172	circQSER1	PPP1R3A
novel_miR_172	circQSER1	PRF1
novel_miR_172	circQSER1	PTPRZ1
novel_miR_172	circQSER1	RAD54L
novel_miR_172	circQSER1	RERGL
novel_miR_172	circQSER1	RGCC
novel_miR_172	circQSER1	SCUBE1
novel_miR_172	circQSER1	SERPINB9
novel_miR_172	circQSER1	SLC16A7
novel_miR_172	circQSER1	SLC38A3
novel_miR_172	circQSER1	SLC52A3
novel_miR_172	circQSER1	SLCO6A1
novel_miR_172	circQSER1	STRADB
novel_miR_172	circQSER1	STUM
novel_miR_172	circQSER1	TEAD4
novel_miR_172	circQSER1	TLR2
novel_miR_172	circQSER1	VTN
novel_miR_172	circQSER1	XCR1
novel_miR_172	circQSER1	ZNF277
novel_miR_178	circKDM5B	ANTXR1
novel_miR_178	circKDM5B	FANCC
novel_miR_178	circKDM5B	PLPP3
novel_miR_178	circKDM5B	SLC6A2
novel_miR_178	circTLK1	ANTXR1
novel_miR_178	circTLK1	FANCC
novel_miR_178	circTLK1	PLPP3
novel_miR_178	circTLK1	SLC6A2
novel_miR_178	circNBAS	ANTXR1
novel_miR_178	circNBAS	FANCC
novel_miR_178	circNBAS	PLPP3
novel_miR_178	circNBAS	SLC6A2
novel_miR_178	circTMEM65	ANTXR1
novel_miR_178	circTMEM65	FANCC
novel_miR_178	circTMEM65	PLPP3
novel_miR_178	circTMEM65	SLC6A2
novel_miR_178	circDUSP16	ANTXR1
novel_miR_178	circDUSP16	FANCC
novel_miR_178	circDUSP16	PLPP3
novel_miR_178	circDUSP16	SLC6A2
novel_miR_178	circCHD9	ANTXR1
novel_miR_178	circCHD9	FANCC
novel_miR_178	circCHD9	PLPP3
novel_miR_178	circCHD9	SLC6A2
novel_miR_178	circDTD2	ANTXR1
novel_miR_178	circDTD2	FANCC
novel_miR_178	circDTD2	PLPP3
novel_miR_178	circDTD2	SLC6A2
novel_miR_178	circPHEX	ANTXR1
novel_miR_178	circPHEX	FANCC
novel_miR_178	circPHEX	PLPP3
novel_miR_178	circPHEX	SLC6A2
novel_miR_20	circTLK1	CHP2
novel_miR_20	circDUSP16	CHP2
novel_miR_20	circPHEX	CHP2
novel_miR_212	circKDM5B	ACSBG1
novel_miR_212	circKDM5B	ADAM12
novel_miR_212	circKDM5B	ADCY6
novel_miR_212	circKDM5B	AEN
novel_miR_212	circKDM5B	BAIAP2L1
novel_miR_212	circKDM5B	BGN
novel_miR_212	circKDM5B	BMP1
novel_miR_212	circKDM5B	CCK
novel_miR_212	circKDM5B	CD99L2
novel_miR_212	circKDM5B	CRTAC1
novel_miR_212	circKDM5B	CYFIP2
novel_miR_212	circKDM5B	DLGAP4
novel_miR_212	circKDM5B	DOK4
novel_miR_212	circKDM5B	EHD3
novel_miR_212	circKDM5B	ENSSSCG00000042283
novel_miR_212	circKDM5B	FBXO32
novel_miR_212	circKDM5B	G6PD
novel_miR_212	circKDM5B	GIPC1
novel_miR_212	circKDM5B	GPR20
novel_miR_212	circKDM5B	IGSF3
novel_miR_212	circKDM5B	ITIH5
novel_miR_212	circKDM5B	KCNG1
novel_miR_212	circKDM5B	KRT80
novel_miR_212	circKDM5B	LHX6
novel_miR_212	circKDM5B	LIPE
novel_miR_212	circKDM5B	MED8
novel_miR_212	circKDM5B	MLYCD
novel_miR_212	circKDM5B	NMRAL1
novel_miR_212	circKDM5B	PRMT8
novel_miR_212	circKDM5B	RANBP1
novel_miR_212	circKDM5B	RIPOR3
novel_miR_212	circKDM5B	ROS1
novel_miR_212	circKDM5B	SERPINB9
novel_miR_212	circKDM5B	SRXN1
novel_miR_212	circKDM5B	STUM
novel_miR_212	circKDM5B	STX6
novel_miR_212	circKDM5B	TCEA2
novel_miR_212	circKDM5B	TLR2
novel_miR_212	circKDM5B	TMEM52
novel_miR_212	circKDM5B	USP31
novel_miR_212	circPPM1D	ACSBG1
novel_miR_212	circPPM1D	ADAM12
novel_miR_212	circPPM1D	ADCY6
novel_miR_212	circPPM1D	AEN
novel_miR_212	circPPM1D	BAIAP2L1
novel_miR_212	circPPM1D	BGN
novel_miR_212	circPPM1D	BMP1
novel_miR_212	circPPM1D	CCK
novel_miR_212	circPPM1D	CD99L2
novel_miR_212	circPPM1D	CRTAC1
novel_miR_212	circPPM1D	CYFIP2
novel_miR_212	circPPM1D	DLGAP4
novel_miR_212	circPPM1D	DOK4
novel_miR_212	circPPM1D	EHD3
novel_miR_212	circPPM1D	ENSSSCG00000042283
novel_miR_212	circPPM1D	FBXO32
novel_miR_212	circPPM1D	G6PD
novel_miR_212	circPPM1D	GIPC1
novel_miR_212	circPPM1D	GPR20
novel_miR_212	circPPM1D	IGSF3
novel_miR_212	circPPM1D	ITIH5
novel_miR_212	circPPM1D	KCNG1
novel_miR_212	circPPM1D	KRT80
novel_miR_212	circPPM1D	LHX6
novel_miR_212	circPPM1D	LIPE
novel_miR_212	circPPM1D	MED8
novel_miR_212	circPPM1D	MLYCD
novel_miR_212	circPPM1D	NMRAL1
novel_miR_212	circPPM1D	PRMT8
novel_miR_212	circPPM1D	RANBP1
novel_miR_212	circPPM1D	RIPOR3
novel_miR_212	circPPM1D	ROS1
novel_miR_212	circPPM1D	SERPINB9
novel_miR_212	circPPM1D	SRXN1
novel_miR_212	circPPM1D	STUM
novel_miR_212	circPPM1D	STX6
novel_miR_212	circPPM1D	TCEA2
novel_miR_212	circPPM1D	TLR2
novel_miR_212	circPPM1D	TMEM52
novel_miR_212	circPPM1D	USP31
novel_miR_212	circTLK1	ACSBG1
novel_miR_212	circTLK1	ADAM12
novel_miR_212	circTLK1	ADCY6
novel_miR_212	circTLK1	AEN
novel_miR_212	circTLK1	BAIAP2L1
novel_miR_212	circTLK1	BGN
novel_miR_212	circTLK1	BMP1
novel_miR_212	circTLK1	CCK
novel_miR_212	circTLK1	CD99L2
novel_miR_212	circTLK1	CRTAC1
novel_miR_212	circTLK1	CYFIP2
novel_miR_212	circTLK1	DLGAP4
novel_miR_212	circTLK1	DOK4
novel_miR_212	circTLK1	EHD3
novel_miR_212	circTLK1	ENSSSCG00000042283
novel_miR_212	circTLK1	FBXO32
novel_miR_212	circTLK1	G6PD
novel_miR_212	circTLK1	GIPC1
novel_miR_212	circTLK1	GPR20
novel_miR_212	circTLK1	IGSF3
novel_miR_212	circTLK1	ITIH5
novel_miR_212	circTLK1	KCNG1
novel_miR_212	circTLK1	KRT80
novel_miR_212	circTLK1	LHX6
novel_miR_212	circTLK1	LIPE
novel_miR_212	circTLK1	MED8
novel_miR_212	circTLK1	MLYCD
novel_miR_212	circTLK1	NMRAL1
novel_miR_212	circTLK1	PRMT8
novel_miR_212	circTLK1	RANBP1
novel_miR_212	circTLK1	RIPOR3
novel_miR_212	circTLK1	ROS1
novel_miR_212	circTLK1	SERPINB9
novel_miR_212	circTLK1	SRXN1
novel_miR_212	circTLK1	STUM
novel_miR_212	circTLK1	STX6
novel_miR_212	circTLK1	TCEA2
novel_miR_212	circTLK1	TLR2
novel_miR_212	circTLK1	TMEM52
novel_miR_212	circTLK1	USP31
novel_miR_212	circFKBP7	ACSBG1
novel_miR_212	circFKBP7	ADAM12
novel_miR_212	circFKBP7	ADCY6
novel_miR_212	circFKBP7	AEN
novel_miR_212	circFKBP7	BAIAP2L1
novel_miR_212	circFKBP7	BGN
novel_miR_212	circFKBP7	BMP1
novel_miR_212	circFKBP7	CCK
novel_miR_212	circFKBP7	CD99L2
novel_miR_212	circFKBP7	CRTAC1
novel_miR_212	circFKBP7	CYFIP2
novel_miR_212	circFKBP7	DLGAP4
novel_miR_212	circFKBP7	DOK4
novel_miR_212	circFKBP7	EHD3
novel_miR_212	circFKBP7	ENSSSCG00000042283
novel_miR_212	circFKBP7	FBXO32
novel_miR_212	circFKBP7	G6PD
novel_miR_212	circFKBP7	GIPC1
novel_miR_212	circFKBP7	GPR20
novel_miR_212	circFKBP7	IGSF3
novel_miR_212	circFKBP7	ITIH5
novel_miR_212	circFKBP7	KCNG1
novel_miR_212	circFKBP7	KRT80
novel_miR_212	circFKBP7	LHX6
novel_miR_212	circFKBP7	LIPE
novel_miR_212	circFKBP7	MED8
novel_miR_212	circFKBP7	MLYCD
novel_miR_212	circFKBP7	NMRAL1
novel_miR_212	circFKBP7	PRMT8
novel_miR_212	circFKBP7	RANBP1
novel_miR_212	circFKBP7	RIPOR3
novel_miR_212	circFKBP7	ROS1
novel_miR_212	circFKBP7	SERPINB9
novel_miR_212	circFKBP7	SRXN1
novel_miR_212	circFKBP7	STUM
novel_miR_212	circFKBP7	STX6
novel_miR_212	circFKBP7	TCEA2
novel_miR_212	circFKBP7	TLR2
novel_miR_212	circFKBP7	TMEM52
novel_miR_212	circFKBP7	USP31
novel_miR_212	circMKLN1	ACSBG1
novel_miR_212	circMKLN1	ADAM12
novel_miR_212	circMKLN1	ADCY6
novel_miR_212	circMKLN1	AEN
novel_miR_212	circMKLN1	BAIAP2L1
novel_miR_212	circMKLN1	BGN
novel_miR_212	circMKLN1	BMP1
novel_miR_212	circMKLN1	CCK
novel_miR_212	circMKLN1	CD99L2
novel_miR_212	circMKLN1	CRTAC1
novel_miR_212	circMKLN1	CYFIP2
novel_miR_212	circMKLN1	DLGAP4
novel_miR_212	circMKLN1	DOK4
novel_miR_212	circMKLN1	EHD3
novel_miR_212	circMKLN1	ENSSSCG00000042283
novel_miR_212	circMKLN1	FBXO32
novel_miR_212	circMKLN1	G6PD
novel_miR_212	circMKLN1	GIPC1
novel_miR_212	circMKLN1	GPR20
novel_miR_212	circMKLN1	IGSF3
novel_miR_212	circMKLN1	ITIH5
novel_miR_212	circMKLN1	KCNG1
novel_miR_212	circMKLN1	KRT80
novel_miR_212	circMKLN1	LHX6
novel_miR_212	circMKLN1	LIPE
novel_miR_212	circMKLN1	MED8
novel_miR_212	circMKLN1	MLYCD
novel_miR_212	circMKLN1	NMRAL1
novel_miR_212	circMKLN1	PRMT8
novel_miR_212	circMKLN1	RANBP1
novel_miR_212	circMKLN1	RIPOR3
novel_miR_212	circMKLN1	ROS1
novel_miR_212	circMKLN1	SERPINB9
novel_miR_212	circMKLN1	SRXN1
novel_miR_212	circMKLN1	STUM
novel_miR_212	circMKLN1	STX6
novel_miR_212	circMKLN1	TCEA2
novel_miR_212	circMKLN1	TLR2
novel_miR_212	circMKLN1	TMEM52
novel_miR_212	circMKLN1	USP31
novel_miR_212	circQSER1	ACSBG1
novel_miR_212	circQSER1	ADAM12
novel_miR_212	circQSER1	ADCY6
novel_miR_212	circQSER1	AEN
novel_miR_212	circQSER1	BAIAP2L1
novel_miR_212	circQSER1	BGN
novel_miR_212	circQSER1	BMP1
novel_miR_212	circQSER1	CCK
novel_miR_212	circQSER1	CD99L2
novel_miR_212	circQSER1	CRTAC1
novel_miR_212	circQSER1	CYFIP2
novel_miR_212	circQSER1	DLGAP4
novel_miR_212	circQSER1	DOK4
novel_miR_212	circQSER1	EHD3
novel_miR_212	circQSER1	ENSSSCG00000042283
novel_miR_212	circQSER1	FBXO32
novel_miR_212	circQSER1	G6PD
novel_miR_212	circQSER1	GIPC1
novel_miR_212	circQSER1	GPR20
novel_miR_212	circQSER1	IGSF3
novel_miR_212	circQSER1	ITIH5
novel_miR_212	circQSER1	KCNG1
novel_miR_212	circQSER1	KRT80
novel_miR_212	circQSER1	LHX6
novel_miR_212	circQSER1	LIPE
novel_miR_212	circQSER1	MED8
novel_miR_212	circQSER1	MLYCD
novel_miR_212	circQSER1	NMRAL1
novel_miR_212	circQSER1	PRMT8
novel_miR_212	circQSER1	RANBP1
novel_miR_212	circQSER1	RIPOR3
novel_miR_212	circQSER1	ROS1
novel_miR_212	circQSER1	SERPINB9
novel_miR_212	circQSER1	SRXN1
novel_miR_212	circQSER1	STUM
novel_miR_212	circQSER1	STX6
novel_miR_212	circQSER1	TCEA2
novel_miR_212	circQSER1	TLR2
novel_miR_212	circQSER1	TMEM52
novel_miR_212	circQSER1	USP31
novel_miR_212	circPUS10	ACSBG1
novel_miR_212	circPUS10	ADAM12
novel_miR_212	circPUS10	ADCY6
novel_miR_212	circPUS10	AEN
novel_miR_212	circPUS10	BAIAP2L1
novel_miR_212	circPUS10	BGN
novel_miR_212	circPUS10	BMP1
novel_miR_212	circPUS10	CCK
novel_miR_212	circPUS10	CD99L2
novel_miR_212	circPUS10	CRTAC1
novel_miR_212	circPUS10	CYFIP2
novel_miR_212	circPUS10	DLGAP4
novel_miR_212	circPUS10	DOK4
novel_miR_212	circPUS10	EHD3
novel_miR_212	circPUS10	ENSSSCG00000042283
novel_miR_212	circPUS10	FBXO32
novel_miR_212	circPUS10	G6PD
novel_miR_212	circPUS10	GIPC1
novel_miR_212	circPUS10	GPR20
novel_miR_212	circPUS10	IGSF3
novel_miR_212	circPUS10	ITIH5
novel_miR_212	circPUS10	KCNG1
novel_miR_212	circPUS10	KRT80
novel_miR_212	circPUS10	LHX6
novel_miR_212	circPUS10	LIPE
novel_miR_212	circPUS10	MED8
novel_miR_212	circPUS10	MLYCD
novel_miR_212	circPUS10	NMRAL1
novel_miR_212	circPUS10	PRMT8
novel_miR_212	circPUS10	RANBP1
novel_miR_212	circPUS10	RIPOR3
novel_miR_212	circPUS10	ROS1
novel_miR_212	circPUS10	SERPINB9
novel_miR_212	circPUS10	SRXN1
novel_miR_212	circPUS10	STUM
novel_miR_212	circPUS10	STX6
novel_miR_212	circPUS10	TCEA2
novel_miR_212	circPUS10	TLR2
novel_miR_212	circPUS10	TMEM52
novel_miR_212	circPUS10	USP31
novel_miR_212	circTMEM65	ACSBG1
novel_miR_212	circTMEM65	ADAM12
novel_miR_212	circTMEM65	ADCY6
novel_miR_212	circTMEM65	AEN
novel_miR_212	circTMEM65	BAIAP2L1
novel_miR_212	circTMEM65	BGN
novel_miR_212	circTMEM65	BMP1
novel_miR_212	circTMEM65	CCK
novel_miR_212	circTMEM65	CD99L2
novel_miR_212	circTMEM65	CRTAC1
novel_miR_212	circTMEM65	CYFIP2
novel_miR_212	circTMEM65	DLGAP4
novel_miR_212	circTMEM65	DOK4
novel_miR_212	circTMEM65	EHD3
novel_miR_212	circTMEM65	ENSSSCG00000042283
novel_miR_212	circTMEM65	FBXO32
novel_miR_212	circTMEM65	G6PD
novel_miR_212	circTMEM65	GIPC1
novel_miR_212	circTMEM65	GPR20
novel_miR_212	circTMEM65	IGSF3
novel_miR_212	circTMEM65	ITIH5
novel_miR_212	circTMEM65	KCNG1
novel_miR_212	circTMEM65	KRT80
novel_miR_212	circTMEM65	LHX6
novel_miR_212	circTMEM65	LIPE
novel_miR_212	circTMEM65	MED8
novel_miR_212	circTMEM65	MLYCD
novel_miR_212	circTMEM65	NMRAL1
novel_miR_212	circTMEM65	PRMT8
novel_miR_212	circTMEM65	RANBP1
novel_miR_212	circTMEM65	RIPOR3
novel_miR_212	circTMEM65	ROS1
novel_miR_212	circTMEM65	SERPINB9
novel_miR_212	circTMEM65	SRXN1
novel_miR_212	circTMEM65	STUM
novel_miR_212	circTMEM65	STX6
novel_miR_212	circTMEM65	TCEA2
novel_miR_212	circTMEM65	TLR2
novel_miR_212	circTMEM65	TMEM52
novel_miR_212	circTMEM65	USP31
novel_miR_212	circDUSP16	ACSBG1
novel_miR_212	circDUSP16	ADAM12
novel_miR_212	circDUSP16	ADCY6
novel_miR_212	circDUSP16	AEN
novel_miR_212	circDUSP16	BAIAP2L1
novel_miR_212	circDUSP16	BGN
novel_miR_212	circDUSP16	BMP1
novel_miR_212	circDUSP16	CCK
novel_miR_212	circDUSP16	CD99L2
novel_miR_212	circDUSP16	CRTAC1
novel_miR_212	circDUSP16	CYFIP2
novel_miR_212	circDUSP16	DLGAP4
novel_miR_212	circDUSP16	DOK4
novel_miR_212	circDUSP16	EHD3
novel_miR_212	circDUSP16	ENSSSCG00000042283
novel_miR_212	circDUSP16	FBXO32
novel_miR_212	circDUSP16	G6PD
novel_miR_212	circDUSP16	GIPC1
novel_miR_212	circDUSP16	GPR20
novel_miR_212	circDUSP16	IGSF3
novel_miR_212	circDUSP16	ITIH5
novel_miR_212	circDUSP16	KCNG1
novel_miR_212	circDUSP16	KRT80
novel_miR_212	circDUSP16	LHX6
novel_miR_212	circDUSP16	LIPE
novel_miR_212	circDUSP16	MED8
novel_miR_212	circDUSP16	MLYCD
novel_miR_212	circDUSP16	NMRAL1
novel_miR_212	circDUSP16	PRMT8
novel_miR_212	circDUSP16	RANBP1
novel_miR_212	circDUSP16	RIPOR3
novel_miR_212	circDUSP16	ROS1
novel_miR_212	circDUSP16	SERPINB9
novel_miR_212	circDUSP16	SRXN1
novel_miR_212	circDUSP16	STUM
novel_miR_212	circDUSP16	STX6
novel_miR_212	circDUSP16	TCEA2
novel_miR_212	circDUSP16	TLR2
novel_miR_212	circDUSP16	TMEM52
novel_miR_212	circDUSP16	USP31
novel_miR_212	circCHD9	ACSBG1
novel_miR_212	circCHD9	ADAM12
novel_miR_212	circCHD9	ADCY6
novel_miR_212	circCHD9	AEN
novel_miR_212	circCHD9	BAIAP2L1
novel_miR_212	circCHD9	BGN
novel_miR_212	circCHD9	BMP1
novel_miR_212	circCHD9	CCK
novel_miR_212	circCHD9	CD99L2
novel_miR_212	circCHD9	CRTAC1
novel_miR_212	circCHD9	CYFIP2
novel_miR_212	circCHD9	DLGAP4
novel_miR_212	circCHD9	DOK4
novel_miR_212	circCHD9	EHD3
novel_miR_212	circCHD9	ENSSSCG00000042283
novel_miR_212	circCHD9	FBXO32
novel_miR_212	circCHD9	G6PD
novel_miR_212	circCHD9	GIPC1
novel_miR_212	circCHD9	GPR20
novel_miR_212	circCHD9	IGSF3
novel_miR_212	circCHD9	ITIH5
novel_miR_212	circCHD9	KCNG1
novel_miR_212	circCHD9	KRT80
novel_miR_212	circCHD9	LHX6
novel_miR_212	circCHD9	LIPE
novel_miR_212	circCHD9	MED8
novel_miR_212	circCHD9	MLYCD
novel_miR_212	circCHD9	NMRAL1
novel_miR_212	circCHD9	PRMT8
novel_miR_212	circCHD9	RANBP1
novel_miR_212	circCHD9	RIPOR3
novel_miR_212	circCHD9	ROS1
novel_miR_212	circCHD9	SERPINB9
novel_miR_212	circCHD9	SRXN1
novel_miR_212	circCHD9	STUM
novel_miR_212	circCHD9	STX6
novel_miR_212	circCHD9	TCEA2
novel_miR_212	circCHD9	TLR2
novel_miR_212	circCHD9	TMEM52
novel_miR_212	circCHD9	USP31
novel_miR_212	circDTD2	ACSBG1
novel_miR_212	circDTD2	ADAM12
novel_miR_212	circDTD2	ADCY6
novel_miR_212	circDTD2	AEN
novel_miR_212	circDTD2	BAIAP2L1
novel_miR_212	circDTD2	BGN
novel_miR_212	circDTD2	BMP1
novel_miR_212	circDTD2	CCK
novel_miR_212	circDTD2	CD99L2
novel_miR_212	circDTD2	CRTAC1
novel_miR_212	circDTD2	CYFIP2
novel_miR_212	circDTD2	DLGAP4
novel_miR_212	circDTD2	DOK4
novel_miR_212	circDTD2	EHD3
novel_miR_212	circDTD2	ENSSSCG00000042283
novel_miR_212	circDTD2	FBXO32
novel_miR_212	circDTD2	G6PD
novel_miR_212	circDTD2	GIPC1
novel_miR_212	circDTD2	GPR20
novel_miR_212	circDTD2	IGSF3
novel_miR_212	circDTD2	ITIH5
novel_miR_212	circDTD2	KCNG1
novel_miR_212	circDTD2	KRT80
novel_miR_212	circDTD2	LHX6
novel_miR_212	circDTD2	LIPE
novel_miR_212	circDTD2	MED8
novel_miR_212	circDTD2	MLYCD
novel_miR_212	circDTD2	NMRAL1
novel_miR_212	circDTD2	PRMT8
novel_miR_212	circDTD2	RANBP1
novel_miR_212	circDTD2	RIPOR3
novel_miR_212	circDTD2	ROS1
novel_miR_212	circDTD2	SERPINB9
novel_miR_212	circDTD2	SRXN1
novel_miR_212	circDTD2	STUM
novel_miR_212	circDTD2	STX6
novel_miR_212	circDTD2	TCEA2
novel_miR_212	circDTD2	TLR2
novel_miR_212	circDTD2	TMEM52
novel_miR_212	circDTD2	USP31
novel_miR_212	circPHEX	ACSBG1
novel_miR_212	circPHEX	ADAM12
novel_miR_212	circPHEX	ADCY6
novel_miR_212	circPHEX	AEN
novel_miR_212	circPHEX	BAIAP2L1
novel_miR_212	circPHEX	BGN
novel_miR_212	circPHEX	BMP1
novel_miR_212	circPHEX	CCK
novel_miR_212	circPHEX	CD99L2
novel_miR_212	circPHEX	CRTAC1
novel_miR_212	circPHEX	CYFIP2
novel_miR_212	circPHEX	DLGAP4
novel_miR_212	circPHEX	DOK4
novel_miR_212	circPHEX	EHD3
novel_miR_212	circPHEX	ENSSSCG00000042283
novel_miR_212	circPHEX	FBXO32
novel_miR_212	circPHEX	G6PD
novel_miR_212	circPHEX	GIPC1
novel_miR_212	circPHEX	GPR20
novel_miR_212	circPHEX	IGSF3
novel_miR_212	circPHEX	ITIH5
novel_miR_212	circPHEX	KCNG1
novel_miR_212	circPHEX	KRT80
novel_miR_212	circPHEX	LHX6
novel_miR_212	circPHEX	LIPE
novel_miR_212	circPHEX	MED8
novel_miR_212	circPHEX	MLYCD
novel_miR_212	circPHEX	NMRAL1
novel_miR_212	circPHEX	PRMT8
novel_miR_212	circPHEX	RANBP1
novel_miR_212	circPHEX	RIPOR3
novel_miR_212	circPHEX	ROS1
novel_miR_212	circPHEX	SERPINB9
novel_miR_212	circPHEX	SRXN1
novel_miR_212	circPHEX	STUM
novel_miR_212	circPHEX	STX6
novel_miR_212	circPHEX	TCEA2
novel_miR_212	circPHEX	TLR2
novel_miR_212	circPHEX	TMEM52
novel_miR_212	circPHEX	USP31
novel_miR_227	circNFATC2	ITGAL
novel_miR_227	circNFATC2	LGALS8
novel_miR_227	circNFATC2	NTRK2
novel_miR_227	circNFATC2	PRELP
novel_miR_227	circNFATC2	SERPINE2
novel_miR_227	circNFATC2	TOP2A
novel_miR_227	circBRD1	ITGAL
novel_miR_227	circBRD1	LGALS8
novel_miR_227	circBRD1	NTRK2
novel_miR_227	circBRD1	PRELP
novel_miR_227	circBRD1	SERPINE2
novel_miR_227	circBRD1	TOP2A
novel_miR_233	circDUSP16	A2M
novel_miR_233	circDUSP16	ACAA2
novel_miR_233	circDUSP16	ACAT2
novel_miR_233	circDUSP16	ACSBG1
novel_miR_233	circDUSP16	ACSF2
novel_miR_233	circDUSP16	AGO2
novel_miR_233	circDUSP16	ANKRD34A
novel_miR_233	circDUSP16	ANXA5
novel_miR_233	circDUSP16	APOD
novel_miR_233	circDUSP16	ARL4A
novel_miR_233	circDUSP16	ART4
novel_miR_233	circDUSP16	ASB5
novel_miR_233	circDUSP16	ATRNL1
novel_miR_233	circDUSP16	BCAM
novel_miR_233	circDUSP16	BNIP3
novel_miR_233	circDUSP16	BST1
novel_miR_233	circDUSP16	C1QTNF1
novel_miR_233	circDUSP16	CA13
novel_miR_233	circDUSP16	CCDC134
novel_miR_233	circDUSP16	CCN4
novel_miR_233	circDUSP16	CD14
novel_miR_233	circDUSP16	CD302
novel_miR_233	circDUSP16	CD5
novel_miR_233	circDUSP16	CD96
novel_miR_233	circDUSP16	CDCA5
novel_miR_233	circDUSP16	CDCA7
novel_miR_233	circDUSP16	CEBPZOS
novel_miR_233	circDUSP16	CHORDC1
novel_miR_233	circDUSP16	CHP2
novel_miR_233	circDUSP16	CKM
novel_miR_233	circDUSP16	CMTM8
novel_miR_233	circDUSP16	CNTN3
novel_miR_233	circDUSP16	CYYR1
novel_miR_233	circDUSP16	DAAM2
novel_miR_233	circDUSP16	DAPK2
novel_miR_233	circDUSP16	DCLRE1B
novel_miR_233	circDUSP16	DGAT2
novel_miR_233	circDUSP16	DHTKD1
novel_miR_233	circDUSP16	DKC1
novel_miR_233	circDUSP16	DLD
novel_miR_233	circDUSP16	DLGAP5
novel_miR_233	circDUSP16	DMAC2L
novel_miR_233	circDUSP16	DNA2
novel_miR_233	circDUSP16	DNAJC28
novel_miR_233	circDUSP16	DOK5
novel_miR_233	circDUSP16	DPP3
novel_miR_233	circDUSP16	DTL
novel_miR_233	circDUSP16	ENSSSCG00000004081
novel_miR_233	circDUSP16	ENSSSCG00000032480
novel_miR_233	circDUSP16	ENSSSCG00000034677
novel_miR_233	circDUSP16	ENSSSCG00000041252
novel_miR_233	circDUSP16	ENSSSCG00000043930
novel_miR_233	circDUSP16	ENSSSCG00000044005
novel_miR_233	circDUSP16	ENSSSCG00000047378
novel_miR_233	circDUSP16	ENSSSCG00000047927
novel_miR_233	circDUSP16	ENSSSCG00000048081
novel_miR_233	circDUSP16	ENSSSCG00000048260
novel_miR_233	circDUSP16	ENSSSCG00000048762
novel_miR_233	circDUSP16	ENSSSCG00000049840
novel_miR_233	circDUSP16	ENSSSCG00000051327
novel_miR_233	circDUSP16	ENTPD4
novel_miR_233	circDUSP16	ESD
novel_miR_233	circDUSP16	EXO1
novel_miR_233	circDUSP16	EXO5
novel_miR_233	circDUSP16	F2RL1
novel_miR_233	circDUSP16	FAAP24
novel_miR_233	circDUSP16	FADS1
novel_miR_233	circDUSP16	FANCC
novel_miR_233	circDUSP16	FANCI
novel_miR_233	circDUSP16	FBLIM1
novel_miR_233	circDUSP16	FHAD1
novel_miR_233	circDUSP16	G6PD
novel_miR_233	circDUSP16	GCDH
novel_miR_233	circDUSP16	GINS1
novel_miR_233	circDUSP16	GINS4
novel_miR_233	circDUSP16	GK5
novel_miR_233	circDUSP16	GKAP1
novel_miR_233	circDUSP16	GLDN
novel_miR_233	circDUSP16	GLRX5
novel_miR_233	circDUSP16	GPR156
novel_miR_233	circDUSP16	GPR160
novel_miR_233	circDUSP16	HAPLN3
novel_miR_233	circDUSP16	HBEGF
novel_miR_233	circDUSP16	HJV
novel_miR_233	circDUSP16	HOGA1
novel_miR_233	circDUSP16	HSPA12A
novel_miR_233	circDUSP16	ITGA3
novel_miR_233	circDUSP16	ITIH5
novel_miR_233	circDUSP16	KAZALD1
novel_miR_233	circDUSP16	KCNAB1
novel_miR_233	circDUSP16	KCNG1
novel_miR_233	circDUSP16	KCNJ5
novel_miR_233	circDUSP16	KDELR3
novel_miR_233	circDUSP16	KGD4
novel_miR_233	circDUSP16	KRT80
novel_miR_233	circDUSP16	LGMN
novel_miR_233	circDUSP16	LHX6
novel_miR_233	circDUSP16	LRRC42
novel_miR_233	circDUSP16	LYAR
novel_miR_233	circDUSP16	MAP3K8
novel_miR_233	circDUSP16	MAPK12
novel_miR_233	circDUSP16	MATN2
novel_miR_233	circDUSP16	MCF2L2
novel_miR_233	circDUSP16	MCM10
novel_miR_233	circDUSP16	METTL24
novel_miR_233	circDUSP16	MIPOL1
novel_miR_233	circDUSP16	MLKL
novel_miR_233	circDUSP16	MMP17
novel_miR_233	circDUSP16	MMP25
novel_miR_233	circDUSP16	MPPED2
novel_miR_233	circDUSP16	MR1
novel_miR_233	circDUSP16	MTBP
novel_miR_233	circDUSP16	MZT1
novel_miR_233	circDUSP16	NAV2
novel_miR_233	circDUSP16	NIPAL1
novel_miR_233	circDUSP16	NME1
novel_miR_233	circDUSP16	NMNAT3
novel_miR_233	circDUSP16	NMRAL1
novel_miR_233	circDUSP16	NPY1R
novel_miR_233	circDUSP16	NT5C1A
novel_miR_233	circDUSP16	NUDT16
novel_miR_233	circDUSP16	NWD1
novel_miR_233	circDUSP16	ODC1
novel_miR_233	circDUSP16	OMD
novel_miR_233	circDUSP16	ORMDL3
novel_miR_233	circDUSP16	PAK3
novel_miR_233	circDUSP16	PAPLN
novel_miR_233	circDUSP16	PARPBP
novel_miR_233	circDUSP16	PCCA
novel_miR_233	circDUSP16	PCLAF
novel_miR_233	circDUSP16	PELI3
novel_miR_233	circDUSP16	PLAAT1
novel_miR_233	circDUSP16	PNRC1
novel_miR_233	circDUSP16	PPP1R3A
novel_miR_233	circDUSP16	PRF1
novel_miR_233	circDUSP16	PRMT8
novel_miR_233	circDUSP16	PRR11
novel_miR_233	circDUSP16	PTPRZ1
novel_miR_233	circDUSP16	RAB13
novel_miR_233	circDUSP16	RAB34
novel_miR_233	circDUSP16	RAD54L
novel_miR_233	circDUSP16	RASGRP2
novel_miR_233	circDUSP16	RDH10
novel_miR_233	circDUSP16	RGCC
novel_miR_233	circDUSP16	RORC
novel_miR_233	circDUSP16	RRP8
novel_miR_233	circDUSP16	SCUBE1
novel_miR_233	circDUSP16	SERPINB9
novel_miR_233	circDUSP16	SERPINE2
novel_miR_233	circDUSP16	SHMT1
novel_miR_233	circDUSP16	SIAE
novel_miR_233	circDUSP16	SIAH1
novel_miR_233	circDUSP16	SLC16A7
novel_miR_233	circDUSP16	SLC38A3
novel_miR_233	circDUSP16	SLC41A2
novel_miR_233	circDUSP16	SLC52A3
novel_miR_233	circDUSP16	SLCO6A1
novel_miR_233	circDUSP16	STAT4
novel_miR_233	circDUSP16	STIL
novel_miR_233	circDUSP16	STRADB
novel_miR_233	circDUSP16	STUM
novel_miR_233	circDUSP16	STX3
novel_miR_233	circDUSP16	SULT1A3
novel_miR_233	circDUSP16	TCF7
novel_miR_233	circDUSP16	TDRKH
novel_miR_233	circDUSP16	TEAD4
novel_miR_233	circDUSP16	TGM1
novel_miR_233	circDUSP16	THRSP
novel_miR_233	circDUSP16	TLL1
novel_miR_233	circDUSP16	TLR2
novel_miR_233	circDUSP16	TLR5
novel_miR_233	circDUSP16	TMEM106B
novel_miR_233	circDUSP16	TNFRSF19
novel_miR_233	circDUSP16	TSPAN11
novel_miR_233	circDUSP16	UBC
novel_miR_233	circDUSP16	UBE2B
novel_miR_233	circDUSP16	VGLL3
novel_miR_233	circDUSP16	VTN
novel_miR_233	circDUSP16	XCR1
novel_miR_233	circDUSP16	ZNF277
novel_miR_233	circDUSP16	ZNF565
novel_miR_241	circDUSP16	AP1S2
novel_miR_241	circDUSP16	BMP5
novel_miR_241	circDUSP16	CD8A
novel_miR_241	circDUSP16	CHCHD10
novel_miR_241	circDUSP16	CHTF18
novel_miR_241	circDUSP16	CMTM8
novel_miR_241	circDUSP16	COX7A1
novel_miR_241	circDUSP16	DNA2
novel_miR_241	circDUSP16	DNAJB11
novel_miR_241	circDUSP16	DNAJC28
novel_miR_241	circDUSP16	DPH6
novel_miR_241	circDUSP16	EBNA1BP2
novel_miR_241	circDUSP16	ENSSSCG00000004081
novel_miR_241	circDUSP16	ENSSSCG00000043411
novel_miR_241	circDUSP16	F2RL1
novel_miR_241	circDUSP16	IL12RB2
novel_miR_241	circDUSP16	IVNS1ABP
novel_miR_241	circDUSP16	KBTBD12
novel_miR_241	circDUSP16	KCNG1
novel_miR_241	circDUSP16	LRRC59
novel_miR_241	circDUSP16	MCM6
novel_miR_241	circDUSP16	MSR1
novel_miR_241	circDUSP16	PLAC9
novel_miR_241	circDUSP16	SLA-DQB1
novel_miR_241	circDUSP16	SLC22A3
novel_miR_241	circDUSP16	TET1
novel_miR_241	circDUSP16	TICRR
novel_miR_242	circDUSP16	ACSBG1
novel_miR_242	circDUSP16	DAPK3
novel_miR_242	circDUSP16	ENSSSCG00000031608
novel_miR_242	circDUSP16	FANCC
novel_miR_242	circDUSP16	FLRT2
novel_miR_242	circDUSP16	G6PD
novel_miR_242	circDUSP16	GAS2L2
novel_miR_242	circDUSP16	MDK
novel_miR_242	circDUSP16	MGAT3
novel_miR_242	circDUSP16	MRPS30
novel_miR_242	circDUSP16	PELI3
novel_miR_242	circDUSP16	SLC30A3
novel_miR_326	circTLK1	A2M
novel_miR_326	circTLK1	ACAA2
novel_miR_326	circTLK1	ACAT2
novel_miR_326	circTLK1	ACSBG1
novel_miR_326	circTLK1	AGO2
novel_miR_326	circTLK1	ANXA5
novel_miR_326	circTLK1	APOD
novel_miR_326	circTLK1	ARL4A
novel_miR_326	circTLK1	ASB5
novel_miR_326	circTLK1	ATRNL1
novel_miR_326	circTLK1	BCAM
novel_miR_326	circTLK1	CA13
novel_miR_326	circTLK1	CCDC134
novel_miR_326	circTLK1	CCN4
novel_miR_326	circTLK1	CD14
novel_miR_326	circTLK1	CD96
novel_miR_326	circTLK1	CDCA5
novel_miR_326	circTLK1	CDCA7
novel_miR_326	circTLK1	CHP2
novel_miR_326	circTLK1	CKM
novel_miR_326	circTLK1	CMTM8
novel_miR_326	circTLK1	CYYR1
novel_miR_326	circTLK1	DAPK2
novel_miR_326	circTLK1	DCLRE1B
novel_miR_326	circTLK1	DLD
novel_miR_326	circTLK1	DLGAP5
novel_miR_326	circTLK1	DNA2
novel_miR_326	circTLK1	DNAJC28
novel_miR_326	circTLK1	DOK5
novel_miR_326	circTLK1	DPP3
novel_miR_326	circTLK1	DTL
novel_miR_326	circTLK1	ENSSSCG00000004081
novel_miR_326	circTLK1	ENSSSCG00000032480
novel_miR_326	circTLK1	ENSSSCG00000041252
novel_miR_326	circTLK1	ENSSSCG00000043252
novel_miR_326	circTLK1	ENSSSCG00000043930
novel_miR_326	circTLK1	ENSSSCG00000044005
novel_miR_326	circTLK1	ENSSSCG00000047378
novel_miR_326	circTLK1	ENSSSCG00000047927
novel_miR_326	circTLK1	ENSSSCG00000048260
novel_miR_326	circTLK1	ENSSSCG00000048762
novel_miR_326	circTLK1	ENSSSCG00000051327
novel_miR_326	circTLK1	ENTPD4
novel_miR_326	circTLK1	EXO1
novel_miR_326	circTLK1	FADS1
novel_miR_326	circTLK1	FANCC
novel_miR_326	circTLK1	FANCI
novel_miR_326	circTLK1	FHAD1
novel_miR_326	circTLK1	G6PD
novel_miR_326	circTLK1	GCDH
novel_miR_326	circTLK1	GINS1
novel_miR_326	circTLK1	GINS4
novel_miR_326	circTLK1	GKAP1
novel_miR_326	circTLK1	GPD1
novel_miR_326	circTLK1	GPR156
novel_miR_326	circTLK1	HJV
novel_miR_326	circTLK1	HOGA1
novel_miR_326	circTLK1	ITGA3
novel_miR_326	circTLK1	KCNAB1
novel_miR_326	circTLK1	KCNJ5
novel_miR_326	circTLK1	KDELR3
novel_miR_326	circTLK1	KRT80
novel_miR_326	circTLK1	LGMN
novel_miR_326	circTLK1	LHX6
novel_miR_326	circTLK1	LMNB2
novel_miR_326	circTLK1	LRRC42
novel_miR_326	circTLK1	LYAR
novel_miR_326	circTLK1	MAP3K8
novel_miR_326	circTLK1	MAPK12
novel_miR_326	circTLK1	MCF2L2
novel_miR_326	circTLK1	MCM10
novel_miR_326	circTLK1	METTL24
novel_miR_326	circTLK1	MLKL
novel_miR_326	circTLK1	MLLT11
novel_miR_326	circTLK1	MMP17
novel_miR_326	circTLK1	MMP25
novel_miR_326	circTLK1	MR1
novel_miR_326	circTLK1	MTBP
novel_miR_326	circTLK1	NAV2
novel_miR_326	circTLK1	NIPAL1
novel_miR_326	circTLK1	NME1
novel_miR_326	circTLK1	NMRAL1
novel_miR_326	circTLK1	NUDT16
novel_miR_326	circTLK1	ODC1
novel_miR_326	circTLK1	OMD
novel_miR_326	circTLK1	ORMDL3
novel_miR_326	circTLK1	PAK3
novel_miR_326	circTLK1	PAPLN
novel_miR_326	circTLK1	PCCA
novel_miR_326	circTLK1	PCLAF
novel_miR_326	circTLK1	PID1
novel_miR_326	circTLK1	PNRC1
novel_miR_326	circTLK1	PPP1R3A
novel_miR_326	circTLK1	PRF1
novel_miR_326	circTLK1	PRMT8
novel_miR_326	circTLK1	PRR11
novel_miR_326	circTLK1	PTPRZ1
novel_miR_326	circTLK1	RAB13
novel_miR_326	circTLK1	RAB34
novel_miR_326	circTLK1	RAD54L
novel_miR_326	circTLK1	RASGRP2
novel_miR_326	circTLK1	RDH10
novel_miR_326	circTLK1	RGCC
novel_miR_326	circTLK1	RRP8
novel_miR_326	circTLK1	SCUBE1
novel_miR_326	circTLK1	SERPINB9
novel_miR_326	circTLK1	SERPINE2
novel_miR_326	circTLK1	SH3YL1
novel_miR_326	circTLK1	SHMT1
novel_miR_326	circTLK1	SIAE
novel_miR_326	circTLK1	SIAH1
novel_miR_326	circTLK1	SLC16A7
novel_miR_326	circTLK1	SLC38A3
novel_miR_326	circTLK1	SLC41A2
novel_miR_326	circTLK1	SLC52A3
novel_miR_326	circTLK1	STAT4
novel_miR_326	circTLK1	STIL
novel_miR_326	circTLK1	STRADB
novel_miR_326	circTLK1	STUM
novel_miR_326	circTLK1	STX3
novel_miR_326	circTLK1	TCF7
novel_miR_326	circTLK1	TEAD4
novel_miR_326	circTLK1	TLR2
novel_miR_326	circTLK1	TLR5
novel_miR_326	circTLK1	TMEM106B
novel_miR_326	circTLK1	TNFRSF19
novel_miR_326	circTLK1	UBC
novel_miR_326	circTLK1	UBE2B
novel_miR_326	circTLK1	VTN
novel_miR_326	circTLK1	ZNF277
novel_miR_326	circTLK1	ZNF565
novel_miR_326	circEML4	A2M
novel_miR_326	circEML4	ACAA2
novel_miR_326	circEML4	ACAT2
novel_miR_326	circEML4	ACSBG1
novel_miR_326	circEML4	AGO2
novel_miR_326	circEML4	ANXA5
novel_miR_326	circEML4	APOD
novel_miR_326	circEML4	ARL4A
novel_miR_326	circEML4	ASB5
novel_miR_326	circEML4	ATRNL1
novel_miR_326	circEML4	BCAM
novel_miR_326	circEML4	CA13
novel_miR_326	circEML4	CCDC134
novel_miR_326	circEML4	CCN4
novel_miR_326	circEML4	CD14
novel_miR_326	circEML4	CD96
novel_miR_326	circEML4	CDCA5
novel_miR_326	circEML4	CDCA7
novel_miR_326	circEML4	CHP2
novel_miR_326	circEML4	CKM
novel_miR_326	circEML4	CMTM8
novel_miR_326	circEML4	CYYR1
novel_miR_326	circEML4	DAPK2
novel_miR_326	circEML4	DCLRE1B
novel_miR_326	circEML4	DLD
novel_miR_326	circEML4	DLGAP5
novel_miR_326	circEML4	DNA2
novel_miR_326	circEML4	DNAJC28
novel_miR_326	circEML4	DOK5
novel_miR_326	circEML4	DPP3
novel_miR_326	circEML4	DTL
novel_miR_326	circEML4	ENSSSCG00000004081
novel_miR_326	circEML4	ENSSSCG00000032480
novel_miR_326	circEML4	ENSSSCG00000041252
novel_miR_326	circEML4	ENSSSCG00000043252
novel_miR_326	circEML4	ENSSSCG00000043930
novel_miR_326	circEML4	ENSSSCG00000044005
novel_miR_326	circEML4	ENSSSCG00000047378
novel_miR_326	circEML4	ENSSSCG00000047927
novel_miR_326	circEML4	ENSSSCG00000048260
novel_miR_326	circEML4	ENSSSCG00000048762
novel_miR_326	circEML4	ENSSSCG00000051327
novel_miR_326	circEML4	ENTPD4
novel_miR_326	circEML4	EXO1
novel_miR_326	circEML4	FADS1
novel_miR_326	circEML4	FANCC
novel_miR_326	circEML4	FANCI
novel_miR_326	circEML4	FHAD1
novel_miR_326	circEML4	G6PD
novel_miR_326	circEML4	GCDH
novel_miR_326	circEML4	GINS1
novel_miR_326	circEML4	GINS4
novel_miR_326	circEML4	GKAP1
novel_miR_326	circEML4	GPD1
novel_miR_326	circEML4	GPR156
novel_miR_326	circEML4	HJV
novel_miR_326	circEML4	HOGA1
novel_miR_326	circEML4	ITGA3
novel_miR_326	circEML4	KCNAB1
novel_miR_326	circEML4	KCNJ5
novel_miR_326	circEML4	KDELR3
novel_miR_326	circEML4	KRT80
novel_miR_326	circEML4	LGMN
novel_miR_326	circEML4	LHX6
novel_miR_326	circEML4	LMNB2
novel_miR_326	circEML4	LRRC42
novel_miR_326	circEML4	LYAR
novel_miR_326	circEML4	MAP3K8
novel_miR_326	circEML4	MAPK12
novel_miR_326	circEML4	MCF2L2
novel_miR_326	circEML4	MCM10
novel_miR_326	circEML4	METTL24
novel_miR_326	circEML4	MLKL
novel_miR_326	circEML4	MLLT11
novel_miR_326	circEML4	MMP17
novel_miR_326	circEML4	MMP25
novel_miR_326	circEML4	MR1
novel_miR_326	circEML4	MTBP
novel_miR_326	circEML4	NAV2
novel_miR_326	circEML4	NIPAL1
novel_miR_326	circEML4	NME1
novel_miR_326	circEML4	NMRAL1
novel_miR_326	circEML4	NUDT16
novel_miR_326	circEML4	ODC1
novel_miR_326	circEML4	OMD
novel_miR_326	circEML4	ORMDL3
novel_miR_326	circEML4	PAK3
novel_miR_326	circEML4	PAPLN
novel_miR_326	circEML4	PCCA
novel_miR_326	circEML4	PCLAF
novel_miR_326	circEML4	PID1
novel_miR_326	circEML4	PNRC1
novel_miR_326	circEML4	PPP1R3A
novel_miR_326	circEML4	PRF1
novel_miR_326	circEML4	PRMT8
novel_miR_326	circEML4	PRR11
novel_miR_326	circEML4	PTPRZ1
novel_miR_326	circEML4	RAB13
novel_miR_326	circEML4	RAB34
novel_miR_326	circEML4	RAD54L
novel_miR_326	circEML4	RASGRP2
novel_miR_326	circEML4	RDH10
novel_miR_326	circEML4	RGCC
novel_miR_326	circEML4	RRP8
novel_miR_326	circEML4	SCUBE1
novel_miR_326	circEML4	SERPINB9
novel_miR_326	circEML4	SERPINE2
novel_miR_326	circEML4	SH3YL1
novel_miR_326	circEML4	SHMT1
novel_miR_326	circEML4	SIAE
novel_miR_326	circEML4	SIAH1
novel_miR_326	circEML4	SLC16A7
novel_miR_326	circEML4	SLC38A3
novel_miR_326	circEML4	SLC41A2
novel_miR_326	circEML4	SLC52A3
novel_miR_326	circEML4	STAT4
novel_miR_326	circEML4	STIL
novel_miR_326	circEML4	STRADB
novel_miR_326	circEML4	STUM
novel_miR_326	circEML4	STX3
novel_miR_326	circEML4	TCF7
novel_miR_326	circEML4	TEAD4
novel_miR_326	circEML4	TLR2
novel_miR_326	circEML4	TLR5
novel_miR_326	circEML4	TMEM106B
novel_miR_326	circEML4	TNFRSF19
novel_miR_326	circEML4	UBC
novel_miR_326	circEML4	UBE2B
novel_miR_326	circEML4	VTN
novel_miR_326	circEML4	ZNF277
novel_miR_326	circEML4	ZNF565
novel_miR_326	circDUSP16	A2M
novel_miR_326	circDUSP16	ACAA2
novel_miR_326	circDUSP16	ACAT2
novel_miR_326	circDUSP16	ACSBG1
novel_miR_326	circDUSP16	AGO2
novel_miR_326	circDUSP16	ANXA5
novel_miR_326	circDUSP16	APOD
novel_miR_326	circDUSP16	ARL4A
novel_miR_326	circDUSP16	ASB5
novel_miR_326	circDUSP16	ATRNL1
novel_miR_326	circDUSP16	BCAM
novel_miR_326	circDUSP16	CA13
novel_miR_326	circDUSP16	CCDC134
novel_miR_326	circDUSP16	CCN4
novel_miR_326	circDUSP16	CD14
novel_miR_326	circDUSP16	CD96
novel_miR_326	circDUSP16	CDCA5
novel_miR_326	circDUSP16	CDCA7
novel_miR_326	circDUSP16	CHP2
novel_miR_326	circDUSP16	CKM
novel_miR_326	circDUSP16	CMTM8
novel_miR_326	circDUSP16	CYYR1
novel_miR_326	circDUSP16	DAPK2
novel_miR_326	circDUSP16	DCLRE1B
novel_miR_326	circDUSP16	DLD
novel_miR_326	circDUSP16	DLGAP5
novel_miR_326	circDUSP16	DNA2
novel_miR_326	circDUSP16	DNAJC28
novel_miR_326	circDUSP16	DOK5
novel_miR_326	circDUSP16	DPP3
novel_miR_326	circDUSP16	DTL
novel_miR_326	circDUSP16	ENSSSCG00000004081
novel_miR_326	circDUSP16	ENSSSCG00000032480
novel_miR_326	circDUSP16	ENSSSCG00000041252
novel_miR_326	circDUSP16	ENSSSCG00000043252
novel_miR_326	circDUSP16	ENSSSCG00000043930
novel_miR_326	circDUSP16	ENSSSCG00000044005
novel_miR_326	circDUSP16	ENSSSCG00000047378
novel_miR_326	circDUSP16	ENSSSCG00000047927
novel_miR_326	circDUSP16	ENSSSCG00000048260
novel_miR_326	circDUSP16	ENSSSCG00000048762
novel_miR_326	circDUSP16	ENSSSCG00000051327
novel_miR_326	circDUSP16	ENTPD4
novel_miR_326	circDUSP16	EXO1
novel_miR_326	circDUSP16	FADS1
novel_miR_326	circDUSP16	FANCC
novel_miR_326	circDUSP16	FANCI
novel_miR_326	circDUSP16	FHAD1
novel_miR_326	circDUSP16	G6PD
novel_miR_326	circDUSP16	GCDH
novel_miR_326	circDUSP16	GINS1
novel_miR_326	circDUSP16	GINS4
novel_miR_326	circDUSP16	GKAP1
novel_miR_326	circDUSP16	GPD1
novel_miR_326	circDUSP16	GPR156
novel_miR_326	circDUSP16	HJV
novel_miR_326	circDUSP16	HOGA1
novel_miR_326	circDUSP16	ITGA3
novel_miR_326	circDUSP16	KCNAB1
novel_miR_326	circDUSP16	KCNJ5
novel_miR_326	circDUSP16	KDELR3
novel_miR_326	circDUSP16	KRT80
novel_miR_326	circDUSP16	LGMN
novel_miR_326	circDUSP16	LHX6
novel_miR_326	circDUSP16	LMNB2
novel_miR_326	circDUSP16	LRRC42
novel_miR_326	circDUSP16	LYAR
novel_miR_326	circDUSP16	MAP3K8
novel_miR_326	circDUSP16	MAPK12
novel_miR_326	circDUSP16	MCF2L2
novel_miR_326	circDUSP16	MCM10
novel_miR_326	circDUSP16	METTL24
novel_miR_326	circDUSP16	MLKL
novel_miR_326	circDUSP16	MLLT11
novel_miR_326	circDUSP16	MMP17
novel_miR_326	circDUSP16	MMP25
novel_miR_326	circDUSP16	MR1
novel_miR_326	circDUSP16	MTBP
novel_miR_326	circDUSP16	NAV2
novel_miR_326	circDUSP16	NIPAL1
novel_miR_326	circDUSP16	NME1
novel_miR_326	circDUSP16	NMRAL1
novel_miR_326	circDUSP16	NUDT16
novel_miR_326	circDUSP16	ODC1
novel_miR_326	circDUSP16	OMD
novel_miR_326	circDUSP16	ORMDL3
novel_miR_326	circDUSP16	PAK3
novel_miR_326	circDUSP16	PAPLN
novel_miR_326	circDUSP16	PCCA
novel_miR_326	circDUSP16	PCLAF
novel_miR_326	circDUSP16	PID1
novel_miR_326	circDUSP16	PNRC1
novel_miR_326	circDUSP16	PPP1R3A
novel_miR_326	circDUSP16	PRF1
novel_miR_326	circDUSP16	PRMT8
novel_miR_326	circDUSP16	PRR11
novel_miR_326	circDUSP16	PTPRZ1
novel_miR_326	circDUSP16	RAB13
novel_miR_326	circDUSP16	RAB34
novel_miR_326	circDUSP16	RAD54L
novel_miR_326	circDUSP16	RASGRP2
novel_miR_326	circDUSP16	RDH10
novel_miR_326	circDUSP16	RGCC
novel_miR_326	circDUSP16	RRP8
novel_miR_326	circDUSP16	SCUBE1
novel_miR_326	circDUSP16	SERPINB9
novel_miR_326	circDUSP16	SERPINE2
novel_miR_326	circDUSP16	SH3YL1
novel_miR_326	circDUSP16	SHMT1
novel_miR_326	circDUSP16	SIAE
novel_miR_326	circDUSP16	SIAH1
novel_miR_326	circDUSP16	SLC16A7
novel_miR_326	circDUSP16	SLC38A3
novel_miR_326	circDUSP16	SLC41A2
novel_miR_326	circDUSP16	SLC52A3
novel_miR_326	circDUSP16	STAT4
novel_miR_326	circDUSP16	STIL
novel_miR_326	circDUSP16	STRADB
novel_miR_326	circDUSP16	STUM
novel_miR_326	circDUSP16	STX3
novel_miR_326	circDUSP16	TCF7
novel_miR_326	circDUSP16	TEAD4
novel_miR_326	circDUSP16	TLR2
novel_miR_326	circDUSP16	TLR5
novel_miR_326	circDUSP16	TMEM106B
novel_miR_326	circDUSP16	TNFRSF19
novel_miR_326	circDUSP16	UBC
novel_miR_326	circDUSP16	UBE2B
novel_miR_326	circDUSP16	VTN
novel_miR_326	circDUSP16	ZNF277
novel_miR_326	circDUSP16	ZNF565
novel_miR_326	circPHEX	A2M
novel_miR_326	circPHEX	ACAA2
novel_miR_326	circPHEX	ACAT2
novel_miR_326	circPHEX	ACSBG1
novel_miR_326	circPHEX	AGO2
novel_miR_326	circPHEX	ANXA5
novel_miR_326	circPHEX	APOD
novel_miR_326	circPHEX	ARL4A
novel_miR_326	circPHEX	ASB5
novel_miR_326	circPHEX	ATRNL1
novel_miR_326	circPHEX	BCAM
novel_miR_326	circPHEX	CA13
novel_miR_326	circPHEX	CCDC134
novel_miR_326	circPHEX	CCN4
novel_miR_326	circPHEX	CD14
novel_miR_326	circPHEX	CD96
novel_miR_326	circPHEX	CDCA5
novel_miR_326	circPHEX	CDCA7
novel_miR_326	circPHEX	CHP2
novel_miR_326	circPHEX	CKM
novel_miR_326	circPHEX	CMTM8
novel_miR_326	circPHEX	CYYR1
novel_miR_326	circPHEX	DAPK2
novel_miR_326	circPHEX	DCLRE1B
novel_miR_326	circPHEX	DLD
novel_miR_326	circPHEX	DLGAP5
novel_miR_326	circPHEX	DNA2
novel_miR_326	circPHEX	DNAJC28
novel_miR_326	circPHEX	DOK5
novel_miR_326	circPHEX	DPP3
novel_miR_326	circPHEX	DTL
novel_miR_326	circPHEX	ENSSSCG00000004081
novel_miR_326	circPHEX	ENSSSCG00000032480
novel_miR_326	circPHEX	ENSSSCG00000041252
novel_miR_326	circPHEX	ENSSSCG00000043252
novel_miR_326	circPHEX	ENSSSCG00000043930
novel_miR_326	circPHEX	ENSSSCG00000044005
novel_miR_326	circPHEX	ENSSSCG00000047378
novel_miR_326	circPHEX	ENSSSCG00000047927
novel_miR_326	circPHEX	ENSSSCG00000048260
novel_miR_326	circPHEX	ENSSSCG00000048762
novel_miR_326	circPHEX	ENSSSCG00000051327
novel_miR_326	circPHEX	ENTPD4
novel_miR_326	circPHEX	EXO1
novel_miR_326	circPHEX	FADS1
novel_miR_326	circPHEX	FANCC
novel_miR_326	circPHEX	FANCI
novel_miR_326	circPHEX	FHAD1
novel_miR_326	circPHEX	G6PD
novel_miR_326	circPHEX	GCDH
novel_miR_326	circPHEX	GINS1
novel_miR_326	circPHEX	GINS4
novel_miR_326	circPHEX	GKAP1
novel_miR_326	circPHEX	GPD1
novel_miR_326	circPHEX	GPR156
novel_miR_326	circPHEX	HJV
novel_miR_326	circPHEX	HOGA1
novel_miR_326	circPHEX	ITGA3
novel_miR_326	circPHEX	KCNAB1
novel_miR_326	circPHEX	KCNJ5
novel_miR_326	circPHEX	KDELR3
novel_miR_326	circPHEX	KRT80
novel_miR_326	circPHEX	LGMN
novel_miR_326	circPHEX	LHX6
novel_miR_326	circPHEX	LMNB2
novel_miR_326	circPHEX	LRRC42
novel_miR_326	circPHEX	LYAR
novel_miR_326	circPHEX	MAP3K8
novel_miR_326	circPHEX	MAPK12
novel_miR_326	circPHEX	MCF2L2
novel_miR_326	circPHEX	MCM10
novel_miR_326	circPHEX	METTL24
novel_miR_326	circPHEX	MLKL
novel_miR_326	circPHEX	MLLT11
novel_miR_326	circPHEX	MMP17
novel_miR_326	circPHEX	MMP25
novel_miR_326	circPHEX	MR1
novel_miR_326	circPHEX	MTBP
novel_miR_326	circPHEX	NAV2
novel_miR_326	circPHEX	NIPAL1
novel_miR_326	circPHEX	NME1
novel_miR_326	circPHEX	NMRAL1
novel_miR_326	circPHEX	NUDT16
novel_miR_326	circPHEX	ODC1
novel_miR_326	circPHEX	OMD
novel_miR_326	circPHEX	ORMDL3
novel_miR_326	circPHEX	PAK3
novel_miR_326	circPHEX	PAPLN
novel_miR_326	circPHEX	PCCA
novel_miR_326	circPHEX	PCLAF
novel_miR_326	circPHEX	PID1
novel_miR_326	circPHEX	PNRC1
novel_miR_326	circPHEX	PPP1R3A
novel_miR_326	circPHEX	PRF1
novel_miR_326	circPHEX	PRMT8
novel_miR_326	circPHEX	PRR11
novel_miR_326	circPHEX	PTPRZ1
novel_miR_326	circPHEX	RAB13
novel_miR_326	circPHEX	RAB34
novel_miR_326	circPHEX	RAD54L
novel_miR_326	circPHEX	RASGRP2
novel_miR_326	circPHEX	RDH10
novel_miR_326	circPHEX	RGCC
novel_miR_326	circPHEX	RRP8
novel_miR_326	circPHEX	SCUBE1
novel_miR_326	circPHEX	SERPINB9
novel_miR_326	circPHEX	SERPINE2
novel_miR_326	circPHEX	SH3YL1
novel_miR_326	circPHEX	SHMT1
novel_miR_326	circPHEX	SIAE
novel_miR_326	circPHEX	SIAH1
novel_miR_326	circPHEX	SLC16A7
novel_miR_326	circPHEX	SLC38A3
novel_miR_326	circPHEX	SLC41A2
novel_miR_326	circPHEX	SLC52A3
novel_miR_326	circPHEX	STAT4
novel_miR_326	circPHEX	STIL
novel_miR_326	circPHEX	STRADB
novel_miR_326	circPHEX	STUM
novel_miR_326	circPHEX	STX3
novel_miR_326	circPHEX	TCF7
novel_miR_326	circPHEX	TEAD4
novel_miR_326	circPHEX	TLR2
novel_miR_326	circPHEX	TLR5
novel_miR_326	circPHEX	TMEM106B
novel_miR_326	circPHEX	TNFRSF19
novel_miR_326	circPHEX	UBC
novel_miR_326	circPHEX	UBE2B
novel_miR_326	circPHEX	VTN
novel_miR_326	circPHEX	ZNF277
novel_miR_326	circPHEX	ZNF565
novel_miR_375	circSHH	ABCA9
novel_miR_375	circSHH	ACAA2
novel_miR_375	circSHH	ADAMTS9
novel_miR_375	circSHH	AGO2
novel_miR_375	circSHH	ANO3
novel_miR_375	circSHH	ARL4A
novel_miR_375	circSHH	BCAM
novel_miR_375	circSHH	CD14
novel_miR_375	circSHH	CD38
novel_miR_375	circSHH	CD96
novel_miR_375	circSHH	CDCA7
novel_miR_375	circSHH	CHP2
novel_miR_375	circSHH	CYYR1
novel_miR_375	circSHH	DDHD1
novel_miR_375	circSHH	DEF8
novel_miR_375	circSHH	DNAJC28
novel_miR_375	circSHH	ENSSSCG00000044005
novel_miR_375	circSHH	ENSSSCG00000047378
novel_miR_375	circSHH	ENSSSCG00000051366
novel_miR_375	circSHH	EXO5
novel_miR_375	circSHH	FANCI
novel_miR_375	circSHH	FGD3
novel_miR_375	circSHH	G6PD
novel_miR_375	circSHH	GCDH
novel_miR_375	circSHH	GGT5
novel_miR_375	circSHH	GSTK1
novel_miR_375	circSHH	HAPLN3
novel_miR_375	circSHH	HSPB8
novel_miR_375	circSHH	IKZF3
novel_miR_375	circSHH	ITIH5
novel_miR_375	circSHH	KPNA2
novel_miR_375	circSHH	LGMN
novel_miR_375	circSHH	LRRC42
novel_miR_375	circSHH	MCM10
novel_miR_375	circSHH	MLLT11
novel_miR_375	circSHH	MMP17
novel_miR_375	circSHH	MR1
novel_miR_375	circSHH	NIPAL1
novel_miR_375	circSHH	NTN1
novel_miR_375	circSHH	NUDT16
novel_miR_375	circSHH	OMD
novel_miR_375	circSHH	ORMDL3
novel_miR_375	circSHH	PAK3
novel_miR_375	circSHH	POLR1G
novel_miR_375	circSHH	PRRT1
novel_miR_375	circSHH	PTGER3
novel_miR_375	circSHH	RAB13
novel_miR_375	circSHH	RAPGEFL1
novel_miR_375	circSHH	RETSAT
novel_miR_375	circSHH	SERPINE2
novel_miR_375	circSHH	SLC41A2
novel_miR_375	circSHH	TDRKH
novel_miR_375	circSHH	TNFRSF19
novel_miR_375	circSHH	UBC
novel_miR_375	circSHH	ZNF277
novel_miR_375	circSHH	ZNF404
novel_miR_38	circKDM5B	A2M
novel_miR_38	circKDM5B	ACAT2
novel_miR_38	circKDM5B	ACSBG1
novel_miR_38	circKDM5B	BCAM
novel_miR_38	circKDM5B	CA13
novel_miR_38	circKDM5B	CD302
novel_miR_38	circKDM5B	CD8A
novel_miR_38	circKDM5B	CDCA5
novel_miR_38	circKDM5B	CEBPZOS
novel_miR_38	circKDM5B	CKM
novel_miR_38	circKDM5B	CMTM8
novel_miR_38	circKDM5B	CNTN3
novel_miR_38	circKDM5B	DLD
novel_miR_38	circKDM5B	DLGAP5
novel_miR_38	circKDM5B	DNA2
novel_miR_38	circKDM5B	DOK5
novel_miR_38	circKDM5B	DPP3
novel_miR_38	circKDM5B	DTL
novel_miR_38	circKDM5B	ENSSSCG00000032480
novel_miR_38	circKDM5B	ENSSSCG00000041252
novel_miR_38	circKDM5B	ENSSSCG00000043930
novel_miR_38	circKDM5B	ENSSSCG00000048081
novel_miR_38	circKDM5B	ESD
novel_miR_38	circKDM5B	FAAP24
novel_miR_38	circKDM5B	FADS1
novel_miR_38	circKDM5B	FANCC
novel_miR_38	circKDM5B	FHAD1
novel_miR_38	circKDM5B	GCDH
novel_miR_38	circKDM5B	GINS1
novel_miR_38	circKDM5B	GINS4
novel_miR_38	circKDM5B	HJV
novel_miR_38	circKDM5B	HOGA1
novel_miR_38	circKDM5B	KCNAB1
novel_miR_38	circKDM5B	KCNJ5
novel_miR_38	circKDM5B	KGD4
novel_miR_38	circKDM5B	LHX6
novel_miR_38	circKDM5B	LRRC42
novel_miR_38	circKDM5B	LYAR
novel_miR_38	circKDM5B	MAP3K8
novel_miR_38	circKDM5B	METTL24
novel_miR_38	circKDM5B	MIPOL1
novel_miR_38	circKDM5B	MPPED2
novel_miR_38	circKDM5B	MTBP
novel_miR_38	circKDM5B	NAV2
novel_miR_38	circKDM5B	NME1
novel_miR_38	circKDM5B	NPY1R
novel_miR_38	circKDM5B	OMD
novel_miR_38	circKDM5B	OPTN
novel_miR_38	circKDM5B	PCCA
novel_miR_38	circKDM5B	PCLAF
novel_miR_38	circKDM5B	PNRC1
novel_miR_38	circKDM5B	PRR11
novel_miR_38	circKDM5B	RAD54L
novel_miR_38	circKDM5B	RASGRP2
novel_miR_38	circKDM5B	RDH10
novel_miR_38	circKDM5B	SCUBE1
novel_miR_38	circKDM5B	SLC16A7
novel_miR_38	circKDM5B	SLC52A3
novel_miR_38	circKDM5B	THNSL1
novel_miR_38	circKDM5B	TLR2
novel_miR_38	circKDM5B	UBE2B
novel_miR_38	circKDM5B	VTN
novel_miR_38	circKDM5B	ZGRF1
novel_miR_38	circKDM5B	ZNF277
[truncated: 4,371 more rows]

## Sheet: Table S9
Table S9. KEGG pathway enrichment analysis of 578 DE-mRNAs in the ceRNA network associated with hypoxic adaptation
Term	ID	Input number	Background number	P-Value	Corrected P-Value	Input
Hematopoietic cell lineage	ssc04640	14	88	1.24961e-08	3.24898e-06	CD38|IL2RA|SLA-DOA|SLA-DQB1|CD5|CD44|ITGA3|ITGA5|CD8A|CD14|CD2|MME|CD3D|CD3E
Glyoxylate and dicarboxylate metabolism	ssc00630	6	30	6.44713e-05	0.00559523	HOGA1|DLD|PCCA|ACAT2|AMT|SHMT1
Metabolic pathways	ssc01100	50	1388	6.45604e-05	0.00559523	CD38|ADCY1|CKM|PCCA|IMPDH1|MGST2|ACSBG1|ODC1|GCDH|CAD|ACAA2|CBR4|DGAT2|ACAT2|PLA2G7|PFKM|NT5C1A|MTMR7|BST1|ALDH1A3|AMT|DGKD|PLPP3|ENTPD4|DLD|DHTKD1|UCK2|PAFAH2|SCD5|LDHD|MGAT3|DDO|GGT5|FADS1|COX7A1|SHMT1|NME1|MLYCD|HOGA1|ADCY6|MTHFD2|GSTK1|G6PD|ENO1|ESD|RDH10|NUDT16|ALDH5A1|POMT2|SGMS2
Th1 and Th2 cell differentiation	ssc04658	9	91	0.000154197	0.0100228	IL2RA|SLA-DOA|STAT4|SLA-DQB1|IL12RB2|NOTCH3|MAPK12|CD3D|CD3E
Antigen processing and presentation	ssc04612	7	62	0.000399044	0.018894	CD74|SLA-DOA|CTSL|SLA-DQB1|LGMN|HSPA4|CD8A
Viral myocarditis	ssc05416	7	63	0.000436015	0.018894	CXADR|SLA-DOA|SLA-DQB1|SGCA|ITGAL|PRF1|ABL2
Inflammatory bowel disease (IBD)	ssc05321	7	65	0.000518144	0.0192454	SLA-DOA|STAT4|SLA-DQB1|IL12RB2|RORC|TLR2|TLR5
Carbon metabolism	ssc01200	9	112	0.000638645	0.020756	G6PD|DLD|PCCA|PFKM|ENO1|ACAT2|ESD|AMT|SHMT1
One carbon pool by folate	ssc00670	4	18	0.000800679	0.0231307	MTFMT|AMT|SHMT1|MTHFD2
Phagosome	ssc04145	10	143	0.000894919	0.0232679	ITGB1|NCF2|SLA-DOA|CTSL|SLA-DQB1|TUBB6|ITGA5|TLR2|CD14|MSR1
Fatty acid metabolism	ssc01212	6	57	0.00144155	0.0340731	CBR4|SCD5|ACAA2|ACAT2|ACSBG1|FADS1
Leishmaniasis	ssc05140	6	66	0.00286106	0.0611956	ITGB1|NCF2|SLA-DOA|SLA-DQB1|TLR2|MAPK12
Proteoglycans in cancer	ssc05205	11	200	0.00309463	0.0611956	ITGB1|CTSL|MET|CD44|ITGA5|CAMK2A|VTN|TLR2|HBEGF|MAPK12|FLNC
Dilated cardiomyopathy (DCM)	ssc05414	7	93	0.00353051	0.0611956	ITGB1|ADCY6|ADCY1|ITGA3|ITGA5|SGCA|CACNA2D2
Aldosterone synthesis and secretion	ssc04925	7	93	0.00353051	0.0611956	ADCY6|LIPE|ADCY1|KCNJ5|ATP1B2|CAMK4|CAMK2A
AMPK signaling pathway	ssc04152	8	121	0.00394152	0.0618172	MLYCD|LIPE|SCD5|CAMKK2|PFKM|STRADB|LEPR|ADIPOQ
Fanconi anemia pathway	ssc03460	5	49	0.00404189	0.0618172	RMI2|FANCC|FAAP24|FANCI|RAD51
Glutathione metabolism	ssc00480	5	51	0.0047292	0.0683107	MGST2|G6PD|GSTK1|ODC1|GGT5
Arrhythmogenic right ventricular cardiomyopathy (ARVC)	ssc05412	6	75	0.00513231	0.0702317	ITGB1|TCF7|ITGA3|ITGA5|SGCA|CACNA2D2
Propanoate metabolism	ssc00640	4	33	0.00573813	0.0717356	MLYCD|ACAT2|PCCA|DLD
Pyrimidine metabolism	ssc00240	5	54	0.00591	0.0717356	ENTPD4|UCK2|NME1|NT5C1A|CAD
Primary immunodeficiency	ssc05340	4	34	0.00631575	0.0717356	CD8A|CD3D|CD3E|TNFRSF13C
Regulation of lipolysis in adipocytes	ssc04923	5	55	0.00634584	0.0717356	ADCY6|NPY1R|LIPE|ADCY1|PTGER3
T cell receptor signaling pathway	ssc04660	7	106	0.00686852	0.07198	MAP3K8|ITK|MAPK12|CD8A|CD3D|CD3E|PAK3
Tuberculosis	ssc05152	9	163	0.00696334	0.07198	CD74|SLA-DOA|VDR|SLA-DQB1|PLK3|CAMK2A|TLR2|CD14|MAPK12
Th17 cell differentiation	ssc04659	7	107	0.007198	0.07198	IL2RA|SLA-DOA|SLA-DQB1|RORC|MAPK12|CD3D|CD3E
Leukocyte transendothelial migration	ssc04670	7	110	0.00825678	0.0790008	ITGB1|NCF2|TXK|ITK|ITGAL|MAPK12|VASP
Insulin secretion	ssc04911	6	84	0.00850778	0.0790008	ADCY6|ADCY1|ATP1B2|CAMK2A|KCNN3|CCK
Rheumatoid arthritis	ssc05323	6	89	0.0109529	0.095097	SLA-DOA|TEK|CTSL|SLA-DQB1|TLR2|ITGAL
Fatty acid degradation	ssc00071	4	41	0.0114562	0.095097	ACAA2|ACAT2|ACSBG1|GCDH
Oxytocin signaling pathway	ssc04921	8	148	0.0119295	0.095097	CD38|ADCY6|ADCY1|KCNJ5|CAMK4|CAMK2A|CAMKK2|CACNA2D2
Pancreatic secretion	ssc04972	6	91	0.0120575	0.095097	CD38|ADCY6|ADCY1|ATP1B2|BST1|CCK
Rap1 signaling pathway	ssc04015	10	211	0.0121305	0.095097	RASGRP2|ITGB1|ADCY6|TEK|ADCY1|MET|ITGAL|MAPK12|VASP|FLT4
Proximal tubule bicarbonate reclamation	ssc04964	3	22	0.0124358	0.095097	ATP1B2|SLC38A3|AQP1
Axon guidance	ssc04360	9	182	0.0132572	0.098482	ITGB1|SEMA3G|NTN1|CAMK2A|MET|CFL1|PAK3|SEMA4D|RGMA
Tryptophan metabolism	ssc00380	4	45	0.0153299	0.108408	DHTKD1|ACAT2|GCDH|DLD
Human T-cell leukemia virus 1 infection	ssc05166	10	220	0.0156474	0.108408	IL2RA|ADCY6|SLA-DQB1|CD3D|SLA-DOA|TNFRSF13C|ITGAL|RANBP1|CD3E|ADCY1
Pathways in cancer	ssc05200	18	506	0.0158442	0.108408	RASGRP2|ITGB1|ADCY6|STAT4|ADCY1|IL2RA|IL12RB2|TCF7|CAMK2A|PTGER3|MGST2|MET|ITGA3|RAD51|FLT4|NOTCH3|DAPK3|DAPK2
Drug metabolism - cytochrome P450	ssc00982	4	47	0.0175407	0.114317	MGST2|FMO5|ALDH1A3|GSTK1
Purine metabolism	ssc00230	7	129	0.0177808	0.114317	ADCY6|ENTPD4|NME1|IMPDH1|NUDT16|NT5C1A|ADCY1
FoxO signaling pathway	ssc04068	7	130	0.0184339	0.114317	MAPK12|RBL2|PLK3|AGAP2|FBXO32|FOXO4|BNIP3
Pertussis	ssc05133	5	73	0.0184666	0.114317	ITGB1|CD14|MAPK12|ITGA5|CFL1
Focal adhesion	ssc04510	9	194	0.0189682	0.114692	ITGB1|ITGA3|ITGA5|VTN|MET|VASP|FLNC|FLT4|PAK3
Salivary secretion	ssc04970	5	75	0.0203793	0.119895	CD38|ATP1B2|ADCY6|BST1|ADCY1
Parathyroid hormone synthesis, secretion and action	ssc04928	6	104	0.0211987	0.119895	ADCY6|VDR|ADCY1|HBEGF|MMP17|MMP25
Valine, leucine and isoleucine degradation	ssc00280	4	50	0.0212123	0.119895	ACAA2|ACAT2|PCCA|DLD
Chagas disease (American trypanosomiasis)	ssc05142	6	107	0.0238316	0.1314	ADCY1|CD3E|TLR2|MAPK12|CD3D|SERPINE1
Nicotinate and nicotinamide metabolism	ssc00760	3	29	0.0242585	0.1314	CD38|BST1|NT5C1A
Staphylococcus aureus infection	ssc05150	4	53	0.0253211	0.134357	SLA-DOA|ITGAL|SLA-DQB1|MASP1
Legionellosis	ssc05134	4	54	0.0267897	0.139306	TLR2|CD14|BNIP3|TLR5
Cell adhesion molecules (CAMs)	ssc04514	7	143	0.0285093	0.145342	ITGB1|SLA-DOA|SLA-DQB1|ITGAL|CD2|CD8A|MPZ
ECM-receptor interaction	ssc04512	5	84	0.0305696	0.152848	ITGB1|CD44|ITGA3|ITGA5|VTN
MAPK signaling pathway	ssc04010	11	286	0.0329782	0.159688	RASGRP2|MAP3K8|TEK|NTRK2|MET|CD14|MAP4K2|MAPK12|CACNA2D2|FLT4|FLNC
Lysine degradation	ssc00310	4	58	0.0331659	0.159688	DHTKD1|ACAT2|GCDH|DLD
Drug metabolism - other enzymes	ssc00983	4	59	0.0348864	0.164918	MGST2|UCK2|NME1|IMPDH1
Longevity regulating pathway	ssc04211	5	89	0.0373998	0.166619	CAMKK2|ADCY6|CAMK4|ADIPOQ|ADCY1
GnRH signaling pathway	ssc04912	5	89	0.0373998	0.166619	HBEGF|ADCY6|CAMK2A|MAPK12|ADCY1
Hypertrophic cardiomyopathy (HCM)	ssc05410	5	89	0.0373998	0.166619	CACNA2D2|ITGB1|ITGA3|ITGA5|SGCA
Chemical carcinogenesis	ssc05204	4	61	0.0384802	0.166619	MGST2|ALDH1A3|SULT1A3|GSTK1
Cytokine-cytokine receptor interaction	ssc04060	10	259	0.039954	0.166619	IL2RA|LIF|EDA|IL31RA|IL12RB2|XCR1|BMP5|LEPR|TNFRSF13C|TNFRSF19
Platelet activation	ssc04611	6	122	0.0402608	0.166619	RASGRP2|ITGB1|ADCY6|ADCY1|MAPK12|VASP
Glycolysis / Gluconeogenesis	ssc00010	4	62	0.0403535	0.166619	ENO1|PFKM|ALDH1A3|DLD
Endocrine resistance	ssc01522	5	91	0.0403731	0.166619	HBEGF|ADCY6|ADCY1|MAPK12|NOTCH3
Pyruvate metabolism	ssc00620	3	37	0.043128	0.169898	LDHD|ACAT2|DLD
Graft-versus-host disease	ssc05332	3	37	0.043128	0.169898	SLA-DOA|SLA-DQB1|PRF1
Alanine, aspartate and glutamate metabolism	ssc00250	3	37	0.043128	0.169898	ALDH5A1|DDO|CAD
Bladder cancer	ssc05219	3	38	0.0458794	0.17733	HBEGF|DAPK3|DAPK2
Toll-like receptor signaling pathway	ssc04620	5	95	0.0467388	0.17733	TLR2|MAP3K8|CD14|MAPK12|TLR5
Epstein-Barr virus infection	ssc05169	8	195	0.0470607	0.17733	SLA-DOA|SLA-DQB1|CD44|TLR2|ITGAL|MAPK12|CD3D|CD3E
Autophagy - animal	ssc04140	6	128	0.0484403	0.178395	CTSL|CAMKK2|TP53INP2|DAPK3|DAPK2|BNIP3
Glycine, serine and threonine metabolism	ssc00260	3	39	0.0487156	0.178395	AMT|SHMT1|DLD
Inflammatory mediator regulation of TRP channels	ssc04750	5	98	0.0518823	0.187353	ADCY1|ADCY6|F2RL1|MAPK12|CAMK2A
Tight junction	ssc04530	7	166	0.0543397	0.190293	ITGB1|TJP2|DLG2|HSPA4|RAB13|ACTR3|VASP
Allograft rejection	ssc05330	3	41	0.0546383	0.190293	SLA-DOA|SLA-DQB1|PRF1
Bile secretion	ssc04976	4	69	0.0548922	0.190293	ADCY6|ATP1B2|ADCY1|AQP1
Fatty acid biosynthesis	ssc00061	2	18	0.0575479	0.194406	CBR4|ACSBG1
Apelin signaling pathway	ssc04371	6	134	0.0575742	0.194406	ADCY6|LIPE|ADCY1|CAMK4|NOTCH3|SERPINE1
Adipocytokine signaling pathway	ssc04920	4	71	0.0595008	0.198336	CAMKK2|ACSBG1|ADIPOQ|LEPR
Toxoplasmosis	ssc05145	5	103	0.0611601	0.198627	ITGB1|TLR2|SLA-DOA|SLA-DQB1|MAPK12
Regulation of actin cytoskeleton	ssc04810	8	207	0.061711	0.198627	ITGB1|FGD3|CYFIP2|ITGA3|ITGA5|ITGAL|CFL1|PAK3
Gastric acid secretion	ssc04971	4	72	0.06188	0.198627	ADCY6|ATP1B2|CAMK2A|ADCY1
Ether lipid metabolism	ssc00565	3	45	0.0674547	0.213881	PLA2G7|PLPP3|PAFAH2
cAMP signaling pathway	ssc04024	8	212	0.0685714	0.214542	ADCY6|LIPE|ADCY1|NPY1R|ATP1B2|CAMK4|CAMK2A|PTGER3
PPAR signaling pathway	ssc03320	4	75	0.0693135	0.214542	UBC|ACSBG1|ADIPOQ|SCD5
Endocrine and other factor-regulated calcium reabsorption	ssc04961	3	46	0.0708542	0.215607	ADCY6|VDR|ATP1B2
HIF-1 signaling pathway	ssc04066	5	108	0.0713163	0.215607	ENO1|PFKM|TEK|SERPINE1|CAMK2A
Adrenergic signaling in cardiomyocytes	ssc04261	6	143	0.0730839	0.217141	ADCY6|ADCY1|ATP1B2|CAMK2A|MAPK12|CACNA2D2
Type I diabetes mellitus	ssc04940	3	47	0.0743292	0.217141	SLA-DOA|SLA-DQB1|PRF1
Intestinal immune network for IgA production	ssc04672	3	47	0.0743292	0.217141	SLA-DOA|SLA-DQB1|TNFRSF13C
PI3K-Akt signaling pathway	ssc04151	11	335	0.0795801	0.227372	ITGB1|IL2RA|TEK|RBL2|ITGA3|ITGA5|NTRK2|VTN|TLR2|MET|FLT4
Metabolism of xenobiotics by cytochrome P450	ssc00980	3	49	0.0815006	0.22866	MGST2|ALDH1A3|GSTK1
Salmonella infection	ssc05132	4	80	0.0826693	0.22866	CD14|FLNC|MAPK12|TLR5
Complement and coagulation cascades	ssc04610	4	80	0.0826693	0.22866	MASP1|VTN|A2M|SERPINE1
Autoimmune thyroid disease	ssc05320	3	50	0.0851942	0.233163	SLA-DOA|SLA-DQB1|PRF1
Butanoate metabolism	ssc00650	2	24	0.0912526	0.247143	ALDH5A1|ACAT2
Malaria	ssc05144	3	52	0.0927901	0.24738	TLR2|MET|ITGAL
ErbB signaling pathway	ssc04012	4	84	0.0941945	0.24738	HBEGF|ABL2|CAMK2A|PAK3
Peroxisome	ssc04146	4	84	0.0941945	0.24738	MLYCD|GSTK1|DDO|NUDT7
Ras signaling pathway	ssc04014	8	229	0.0952679	0.247697	RASGRP2|TEK|NTRK2|MET|FOXO4|FLT4|ABL2|PAK3
Osteoclast differentiation	ssc04380	5	124	0.109542	0.281989	NCF2|TREM2|CAMK4|MAPK12|FOSL2
Yersinia infection	ssc05135	5	125	0.112208	0.284952	ITGB1|WIPF3|ACTR3|ITGA5|MAPK12
Amoebiasis	ssc05146	4	91	0.116059	0.284952	TLR2|SERPINB9|CD14|ADCY1
Biosynthesis of unsaturated fatty acids	ssc01040	2	28	0.116173	0.284952	FADS1|SCD5
Pentose phosphate pathway	ssc00030	2	28	0.116173	0.284952	PFKM|G6PD
Asthma	ssc05310	2	28	0.116173	0.284952	SLA-DOA|SLA-DQB1
Glycerolipid metabolism	ssc00561	3	59	0.121409	0.292619	PLPP3|DGAT2|DGKD
Human immunodeficiency virus 1 infection	ssc05170	7	204	0.121549	0.292619	AP1S2|TLR2|MAPK12|CFL1|CD3D|CD3E|PAK3
PD-L1 expression and PD-1 checkpoint pathway in cancer	ssc05235	4	93	0.122681	0.292633	TLR2|CD3D|CD3E|MAPK12
Circadian entrainment	ssc04713	4	95	0.129459	0.305995	ADCY6|CAMK2A|KCNJ5|ADCY1
Central carbon metabolism in cancer	ssc05230	3	63	0.139036	0.325669	MET|PFKM|G6PD
Melanogenesis	ssc04916	4	99	0.143468	0.330341	ADCY1|ADCY6|TCF7|CAMK2A
Long-term potentiation	ssc04720	3	64	0.143571	0.330341	ADCY1|CAMK4|CAMK2A
beta-Alanine metabolism	ssc00410	2	33	0.149338	0.337634	MLYCD|ALDH1A3
SNARE interactions in vesicular transport	ssc04130	2	33	0.149338	0.337634	STX3|STX6
DNA replication	ssc03030	2	35	0.163085	0.365535	MCM6|DNA2
Biosynthesis of amino acids	ssc01230	3	70	0.171745	0.381479	ENO1|PFKM|SHMT1
TNF signaling pathway	ssc04668	4	107	0.173133	0.381479	MAP3K8|MAPK12|LIF|MLKL
Thyroid hormone synthesis	ssc04918	3	71	0.176586	0.383597	ADCY6|ATP1B2|ADCY1
Fat digestion and absorption	ssc04975	2	37	0.177045	0.383597	PLPP3|DGAT2
Synthesis and degradation of ketone bodies	ssc00072	1	9	0.179306	0.385286	ACAT2
Glutamatergic synapse	ssc04724	4	110	0.184765	0.393761	ADCY6|GRIK4|ADCY1|SLC38A3
Bacterial invasion of epithelial cells	ssc05100	3	73	0.186379	0.393973	ITGB1|MET|ITGA5
Hippo signaling pathway	ssc04390	5	150	0.188078	0.394357	TCF7|DLG2|SERPINE1|BMP5|TEAD4
Jak-STAT signaling pathway	ssc04630	5	151	0.191437	0.397548	STAT4|LIF|IL12RB2|LEPR|IL2RA
Cholinergic synapse	ssc04725	4	112	0.192658	0.397548	ADCY1|ADCY6|CAMK4|CAMK2A
Homologous recombination	ssc03440	2	40	0.198304	0.405977	RAD54L|RAD51
Synaptic vesicle cycle	ssc04721	3	76	0.201323	0.408937	SLC6A2|STX3|CPLX1
Oocyte meiosis	ssc04114	4	115	0.204689	0.410159	ADCY6|CAMK2A|MAPK12|ADCY1
Wnt signaling pathway	ssc04310	5	155	0.20508	0.410159	TCF7|DAAM2|PRICKLE2|CAMK2A|SIAH1
RNA degradation	ssc03018	3	78	0.211437	0.416057	ENO1|PFKM|NUDT16
Mineral absorption	ssc04978	2	42	0.21264	0.416057	VDR|ATP1B2
Neurotrophin signaling pathway	ssc04722	4	117	0.212829	0.416057	MAPK12|CAMK4|NTRK2|CAMK2A
Lysosome	ssc04142	4	118	0.216933	0.420914	ENTPD4|CTSL|AP1S2|LGMN
MicroRNAs in cancer	ssc05206	7	244	0.222536	0.428588	CD44|ITGA5|NOTCH3|MET|CDCA5|SLC7A1|FSCN1
Taurine and hypotaurine metabolism	ssc00430	1	12	0.226555	0.43312	GGT5
Cell cycle	ssc04110	4	121	0.229369	0.435299	MCM6|RBL2|CDC6|ORC1
Herpes simplex virus 1 infection	ssc05168	9	338	0.241253	0.454535	CD74|TLR2|SLA-DOA|SLA-DQB1|ITGA5|ZNF25|ZNF436|ZNF404|ZNF565
Cardiac muscle contraction	ssc04260	3	85	0.24761	0.455608	CACNA2D2|COX7A1|ATP1B2
Gap junction	ssc04540	3	85	0.24761	0.455608	TUBB6|ADCY6|ADCY1
Ovarian steroidogenesis	ssc04913	2	47	0.248832	0.455608	ADCY6|ADCY1
Sphingolipid metabolism	ssc00600	2	47	0.248832	0.455608	PLPP3|SGMS2
Protein digestion and absorption	ssc04974	3	86	0.252858	0.459741	MME|ATP1B2|XPNPEP2
GABAergic synapse	ssc04727	3	87	0.258121	0.466051	ADCY6|ADCY1|SLC38A3
Progesterone-mediated oocyte maturation	ssc04914	3	88	0.263398	0.472301	ADCY6|ADCY1|MAPK12
Fc gamma R-mediated phagocytosis	ssc04666	3	89	0.268689	0.478488	VASP|PLPP3|CFL1
Estrogen signaling pathway	ssc04915	4	131	0.27196	0.481018	HBEGF|ADCY6|ADCY1|KCNJ5
Morphine addiction	ssc05032	3	90	0.273992	0.481338	ADCY6|ADCY1|KCNJ5
TGF-beta signaling pathway	ssc04350	3	92	0.284629	0.490735	NBL1|BMP5|RGMA
Chemokine signaling pathway	ssc04062	5	177	0.284896	0.490735	RASGRP2|ADCY6|XCR1|ITK|ADCY1
Fluid shear stress and atherosclerosis	ssc05418	4	134	0.285004	0.490735	MGST2|NCF2|CTSL|MAPK12
Measles	ssc05162	4	136	0.29375	0.502467	TLR2|IL2RA|CD3D|CD3E
Glycerophospholipid metabolism	ssc00564	3	95	0.300644	0.510899	PLPP3|GPD1|DGKD
Choline metabolism in cancer	ssc05231	3	96	0.305994	0.513292	PLPP3|DGKD|SLC22A3
VEGF signaling pathway	ssc04370	2	55	0.306943	0.513292	SH2D2A|MAPK12
Human papillomavirus infection	ssc05165	8	318	0.307975	0.513292	ITGB1|TCF7|DLG2|RBL2|ITGA3|ITGA5|NOTCH3|VTN
Retinol metabolism	ssc00830	2	57	0.321373	0.529973	RDH10|RETSAT
NF-kappa B signaling pathway	ssc04064	3	99	0.32206	0.529973	CD14|EDA|TNFRSF13C
Retrograde endocannabinoid signaling	ssc04723	4	145	0.333455	0.545273	ADCY6|MAPK12|KCNJ5|ADCY1
Phospholipase D signaling pathway	ssc04072	4	146	0.337889	0.54907	ADCY6|PLPP3|DGKD|ADCY1
Longevity regulating pathway - multiple species	ssc04213	2	61	0.349991	0.556933	ADCY6|ADCY1
Phenylalanine metabolism	ssc00360	1	21	0.352624	0.556933	ALDH1A3
Terpenoid backbone biosynthesis	ssc00900	1	21	0.352624	0.556933	ACAT2
Mismatch repair	ssc03430	1	21	0.352624	0.556933	EXO1
Cushing syndrome	ssc04934	4	150	0.355641	0.556933	ADCY1|ADCY6|TCF7|CAMK2A
Cortisol synthesis and secretion	ssc04927	2	62	0.357083	0.556933	ADCY6|ADCY1
Calcium signaling pathway	ssc04020	5	196	0.357722	0.556933	CD38|ADCY1|CAMK4|CAMK2A|PTGER3
Neuroactive ligand-receptor interaction	ssc04080	8	336	0.360413	0.557782	GPR156|CALCRL|NPY1R|GRIK4|PTGER3|CCK|F2RL1|LEPR
Renin-angiotensin system	ssc04614	1	22	0.365299	0.557847	MME
Vitamin digestion and absorption	ssc04977	1	22	0.365299	0.557847	SLC52A3
Amphetamine addiction	ssc05031	2	64	0.371183	0.557847	CAMK4|CAMK2A
Acute myeloid leukemia	ssc05221	2	64	0.371183	0.557847	TCF7|CD14
Mitophagy - animal	ssc04137	2	64	0.371183	0.557847	OPTN|BNIP3
Histidine metabolism	ssc00340	1	23	0.377726	0.558004	ALDH1A3
Mannose type O-glycan biosynthesis	ssc00515	1	23	0.377726	0.558004	POMT2
Other types of O-glycan biosynthesis	ssc00514	1	23	0.377726	0.558004	POMT2
Renal cell carcinoma	ssc05211	2	68	0.398994	0.583001	MET|PAK3
Renin secretion	ssc04924	2	69	0.405858	0.583001	ADCY6|AQP1
p53 signaling pathway	ssc04115	2	69	0.405858	0.583001	SERPINE1|SIAH1
Platinum drug resistance	ssc01524	2	69	0.405858	0.583001	MGST2|TOP2A
Adherens junction	ssc04520	2	69	0.405858	0.583001	MET|TCF7
Fatty acid elongation	ssc00062	1	26	0.41357	0.590814	ACAA2
Glioma	ssc05214	2	71	0.419472	0.595971	CAMK4|CAMK2A
cGMP-PKG signaling pathway	ssc04022	4	167	0.430628	0.608496	ADCY6|ATP1B2|VASP|ADCY1
Hippo signaling pathway - multiple species	ssc04392	1	28	0.436313	0.613196	TEAD4
Citrate cycle (TCA cycle)	ssc00020	1	29	0.447352	0.625331	DLD
Circadian rhythm	ssc04710	1	30	0.458176	0.637036	RORC
Dopaminergic synapse	ssc04728	3	126	0.463871	0.640785	MAPK12|KCNJ5|CAMK2A
EGFR tyrosine kinase inhibitor resistance	ssc01521	2	78	0.465801	0.640785	MET|AXL
Galactose metabolism	ssc00052	1	31	0.468788	0.641499	PFKM
Relaxin signaling pathway	ssc04926	3	129	0.478929	0.645505	ADCY6|ADCY1|MAPK12
Fructose and mannose metabolism	ssc00051	1	32	0.479192	0.645505	PFKM
Antifolate resistance	ssc01523	1	32	0.479192	0.645505	SHMT1
Vascular smooth muscle contraction	ssc04270	3	130	0.483905	0.645505	ADCY6|ADCY1|CALCRL
Thermogenesis	ssc04714	5	229	0.484129	0.645505	COX7A1|ADCY6|LIPE|ADCY1|MAPK12
Base excision repair	ssc03410	1	33	0.489393	0.649195	MUTYH
Apoptosis	ssc04210	3	134	0.503574	0.655407	LMNB2|CTSL|PRF1
Viral protein interaction with cytokine and cytokine receptor	ssc04061	2	84	0.503722	0.655407	IL2RA|XCR1
Insulin signaling pathway	ssc04910	3	135	0.508431	0.655407	LIPE|PPP1R3A|PRKAR1B
Signaling pathways regulating pluripotency of stem cells	ssc04550	3	135	0.508431	0.655407	LIF|TCF7|MAPK12
African trypanosomiasis	ssc05143	1	35	0.509201	0.655407	F2RL1
Tyrosine metabolism	ssc00350	1	35	0.509201	0.655407	ALDH1A3
Endocytosis	ssc04144	5	238	0.51729	0.661235	WIPF3|IL2RA|AGAP2|EHD3|SH3KBP1
Thyroid cancer	ssc05216	1	36	0.518815	0.661235	TCF7
Aldosterone-regulated sodium reabsorption	ssc04960	1	37	0.528241	0.669965	ATP1B2
Small cell lung cancer	ssc05222	2	91	0.545702	0.68875	ITGB1|ITGA3
Breast cancer	ssc05224	3	145	0.555573	0.697821	FLT4|TCF7|NOTCH3
Alcoholism	ssc05034	3	147	0.564672	0.702463	CAMKK2|CAMK4|NTRK2
Necroptosis	ssc04217	3	147	0.564672	0.702463	STAT4|CAMK2A|MLKL
Carbohydrate digestion and absorption	ssc04973	1	42	0.572679	0.705951	ATP1B2
Non-alcoholic fatty liver disease (NAFLD)	ssc04932	3	150	0.578107	0.705951	COX7A1|ADIPOQ|LEPR
Influenza A	ssc05164	3	150	0.578107	0.705951	SLA-DOA|SLA-DQB1|KPNA2
Phosphatidylinositol signaling system	ssc04070	2	97	0.579663	0.705951	MTMR7|DGKD
Vasopressin-regulated water reabsorption	ssc04962	1	43	0.581052	0.705951	ADCY6
Systemic lupus erythematosus	ssc05322	2	99	0.590561	0.707498	SLA-DOA|SLA-DQB1
Cellular senescence	ssc04218	3	154	0.595609	0.707498	MAPK12|SERPINE1|RBL2
Glucagon signaling pathway	ssc04922	2	100	0.595931	0.707498	PFKM|CAMK2A
Natural killer cell mediated cytotoxicity	ssc04650	2	100	0.595931	0.707498	ITGAL|PRF1
AGE-RAGE signaling pathway in diabetic complications	ssc04933	2	100	0.595931	0.707498	SERPINE1|MAPK12
Hepatitis B	ssc05161	3	156	0.604181	0.714032	TLR2|STAT4|MAPK12
C-type lectin receptor signaling pathway	ssc04625	2	103	0.611724	0.714637	PLK3|MAPK12
Type II diabetes mellitus	ssc04930	1	47	0.612938	0.714637	ADIPOQ
Notch signaling pathway	ssc04330	1	47	0.612938	0.714637	NOTCH3
Amyotrophic lateral sclerosis (ALS)	ssc05014	1	48	0.620524	0.717014	MAPK12
Hepatocellular carcinoma	ssc05225	3	160	0.620961	0.717014	MGST2|MET|TCF7
Human cytomegalovirus infection	ssc05163	4	215	0.623251	0.717014	ADCY6|ADCY1|MAPK12|PTGER3
N-Glycan biosynthesis	ssc00510	1	50	0.635253	0.727602	MGAT3
Thyroid hormone signaling pathway	ssc04919	2	117	0.679188	0.77113	ATP1B2|NOTCH3
Sphingolipid signaling pathway	ssc04071	2	117	0.679188	0.77113	SGMS2|MAPK12
Endometrial cancer	ssc05213	1	58	0.688678	0.778506	TCF7
Arachidonic acid metabolism	ssc00590	1	62	0.712385	0.80123	GGT5
Basal cell carcinoma	ssc05217	1	63	0.718025	0.80123	TCF7
RIG-I-like receptor signaling pathway	ssc04622	1	63	0.718025	0.80123	MAPK12
Fc epsilon RI signaling pathway	ssc04664	1	64	0.723554	0.803949	MAPK12
Aminoacyl-tRNA biosynthesis	ssc00970	1	66	0.73429	0.812406	MTFMT
Taste transduction	ssc04742	1	67	0.739501	0.814705	ADCY6
Ubiquitin mediated proteolysis	ssc04120	2	134	0.747914	0.818912	UBE2B|SIAH1
Melanoma	ssc05218	1	69	0.749619	0.818912	MET
Prolactin signaling pathway	ssc04917	1	70	0.75453	0.820828	MAPK12
Pancreatic cancer	ssc05212	1	72	0.764065	0.824303	RAD51
Inositol phosphate metabolism	ssc00562	1	72	0.764065	0.824303	MTMR7
Ribosome biogenesis in eukaryotes	ssc03008	1	78	0.790509	0.846757	DKC1
Gastric cancer	ssc05226	2	147	0.791583	0.846757	MET|TCF7
NOD-like receptor signaling pathway	ssc04621	2	148	0.794649	0.846757	ANTXR1|MAPK12
mTOR signaling pathway	ssc04150	2	150	0.800663	0.849683	CASTOR1|STRADB
Colorectal cancer	ssc05210	1	87	0.824732	0.87123	TCF7
IL-17 signaling pathway	ssc04657	1	88	0.828172	0.87123	MAPK12
Protein processing in endoplasmic reticulum	ssc04141	2	161	0.83102	0.87123	DNAJB11|HYOU1
Prostate cancer	ssc05215	1	94	0.847441	0.882028	TCF7
Alzheimer disease	ssc05010	2	168	0.848104	0.882028	MME|COX7A1
Transcriptional misregulation in cancer	ssc05202	2	170	0.852689	0.883263	MET|CD14
Viral carcinogenesis	ssc05203	2	183	0.879537	0.907459	RANBP1|RBL2
Insulin resistance	ssc04931	1	109	0.886697	0.91123	PPP1R3A
Serotonergic synapse	ssc04726	1	111	0.891104	0.912154	KCNJ5
Oxidative phosphorylation	ssc00190	1	132	0.92822	0.94642	COX7A1
Parkinson disease	ssc05012	1	142	0.941148	0.955853	COX7A1
RNA transport	ssc03013	1	149	0.948788	0.959863	CYFIP2
Kaposi sarcoma-associated herpesvirus infection	ssc05167	1	177	0.970647	0.978171	MAPK12
Huntington disease	ssc05016	1	190	0.977335	0.981109	COX7A1
Olfactory transduction	ssc04740	1	1053	1	1	CAMK2A
Arginine and proline metabolism	ssc00330	3	48	0.0778784834147	0.224982	CKM|HOGA1|ODC1

## Sheet: Table S10
Table S10. Complete interaction pairs in the HIF-1-specific ceRNA subnetwork
DE-miRNA	DE-circRNA	DE-mRNA
ssc-miR-671-5p	circHNRNPU	ADCY1
ssc-miR-671-5p	circHNRNPU	ATP1B2
ssc-miR-671-5p	circHNRNPU	BNIP3
ssc-miR-671-5p	circHNRNPU	CAMK2A
ssc-miR-671-5p	circHNRNPU	CD44
ssc-miR-671-5p	circHNRNPU	DAPK3
ssc-miR-671-5p	circHNRNPU	FLNC
ssc-miR-671-5p	circMAPK6	ADCY1
ssc-miR-671-5p	circMAPK6	ATP1B2
ssc-miR-671-5p	circMAPK6	BNIP3
ssc-miR-671-5p	circMAPK6	CAMK2A
ssc-miR-671-5p	circMAPK6	CD44
ssc-miR-671-5p	circMAPK6	DAPK3
ssc-miR-671-5p	circMAPK6	FLNC
ssc-miR-671-5p	circACACB	ADCY1
ssc-miR-671-5p	circACACB	ATP1B2
ssc-miR-671-5p	circACACB	BNIP3
ssc-miR-671-5p	circACACB	CAMK2A
ssc-miR-671-5p	circACACB	CD44
ssc-miR-671-5p	circACACB	DAPK3
ssc-miR-671-5p	circACACB	FLNC
ssc-miR-671-5p	circPRPF40A	ADCY1
ssc-miR-671-5p	circPRPF40A	ATP1B2
ssc-miR-671-5p	circPRPF40A	BNIP3
ssc-miR-671-5p	circPRPF40A	CAMK2A
ssc-miR-671-5p	circPRPF40A	CD44
ssc-miR-671-5p	circPRPF40A	DAPK3
ssc-miR-671-5p	circPRPF40A	FLNC
ssc-miR-671-5p	circTLK1	ADCY1
ssc-miR-671-5p	circTLK1	ATP1B2
ssc-miR-671-5p	circTLK1	BNIP3
ssc-miR-671-5p	circTLK1	CD44
ssc-miR-671-5p	circTLK1	DAPK3
ssc-miR-671-5p	circTLK1	FLNC
ssc-miR-671-5p	circFABP7	ADCY1
ssc-miR-671-5p	circFABP7	ATP1B2
ssc-miR-671-5p	circFABP7	BNIP3
ssc-miR-671-5p	circFABP7	CAMK2A
ssc-miR-671-5p	circFABP7	CD44
ssc-miR-671-5p	circFABP7	DAPK3
ssc-miR-671-5p	circFABP7	FLNC
ssc-miR-671-5p	circBCKDHB	ADCY1
ssc-miR-671-5p	circBCKDHB	ATP1B2
ssc-miR-671-5p	circBCKDHB	BNIP3
ssc-miR-671-5p	circBCKDHB	CAMK2A
ssc-miR-671-5p	circBCKDHB	CD44
ssc-miR-671-5p	circBCKDHB	DAPK3
ssc-miR-671-5p	circBCKDHB	FLNC
ssc-miR-671-5p	circQSER1	ADCY1
ssc-miR-671-5p	circQSER1	ATP1B2
ssc-miR-671-5p	circQSER1	BNIP3
ssc-miR-671-5p	circQSER1	CAMK2A
ssc-miR-671-5p	circQSER1	CD44
ssc-miR-671-5p	circQSER1	DAPK3
ssc-miR-671-5p	circQSER1	FLNC
ssc-miR-671-5p	circUIMC1	ADCY1
ssc-miR-671-5p	circUIMC1	ATP1B2
ssc-miR-671-5p	circUIMC1	BNIP3
ssc-miR-671-5p	circUIMC1	CAMK2A
ssc-miR-671-5p	circUIMC1	CD44
ssc-miR-671-5p	circUIMC1	DAPK3
ssc-miR-671-5p	circUIMC1	FLNC
ssc-miR-671-5p	circDUSP16	ADCY1
ssc-miR-671-5p	circDUSP16	ATP1B2
ssc-miR-671-5p	circDUSP16	BNIP3
ssc-miR-671-5p	circDUSP16	CAMK2A
ssc-miR-671-5p	circDUSP16	CD44
ssc-miR-671-5p	circDUSP16	DAPK3
ssc-miR-671-5p	circDUSP16	FLNC
ssc-miR-671-5p	circDTD2	ADCY1
ssc-miR-671-5p	circDTD2	ATP1B2
ssc-miR-671-5p	circDTD2	BNIP3
ssc-miR-671-5p	circDTD2	CAMK2A
ssc-miR-671-5p	circDTD2	CD44
ssc-miR-671-5p	circDTD2	DAPK3
ssc-miR-671-5p	circDTD2	FLNC
ssc-miR-671-5p	circPHEX	ADCY1
ssc-miR-671-5p	circPHEX	ATP1B2
ssc-miR-671-5p	circPHEX	BNIP3
ssc-miR-671-5p	circPHEX	CAMK2A
ssc-miR-671-5p	circPHEX	CD44
ssc-miR-671-5p	circPHEX	DAPK3
ssc-miR-671-5p	circPHEX	FLNC
ssc-miR-574-5p	circPUS10	FLNC
ssc-miR-574-5p	circDUSP16	FLNC
ssc-miR-574-5p	circPHEX	FLNC
ssc-miR-423-3p	circMKLN1	DAPK3
ssc-miR-370	circTLK1	ADCY1
ssc-miR-370	circTLK1	ADCY6
ssc-miR-370	circTLK1	FOXO4
ssc-miR-370	circTLK1	MAPK12
ssc-miR-370	circTLK1	MLYCD
ssc-miR-370	circFABP7	ADCY1
ssc-miR-370	circFABP7	ADCY6
ssc-miR-370	circFABP7	FOXO4
ssc-miR-370	circFABP7	MAPK12
ssc-miR-370	circFABP7	MLYCD
ssc-miR-370	circDUSP16	ADCY1
ssc-miR-370	circDUSP16	ADCY6
ssc-miR-370	circDUSP16	FOXO4
ssc-miR-370	circDUSP16	MAPK12
ssc-miR-370	circDUSP16	MLYCD
ssc-miR-370	circFHOD3	ADCY1
ssc-miR-370	circFHOD3	ADCY6
ssc-miR-370	circFHOD3	FOXO4
ssc-miR-370	circFHOD3	MAPK12
ssc-miR-370	circFHOD3	MLYCD
ssc-miR-370	circFIP1L1	ADCY1
ssc-miR-370	circFIP1L1	ADCY6
ssc-miR-370	circFIP1L1	FOXO4
ssc-miR-370	circFIP1L1	MAPK12
ssc-miR-370	circFIP1L1	MLYCD
ssc-miR-370	circPHEX	ADCY1
ssc-miR-370	circPHEX	ADCY6
ssc-miR-370	circPHEX	FOXO4
ssc-miR-370	circPHEX	MAPK12
ssc-miR-370	circPHEX	MLYCD
ssc-miR-365-5p	circPHEX	TLR2
ssc-miR-361-3p	circFABP7	ADCY1
ssc-miR-361-3p	circFABP7	MAPK12
ssc-miR-361-3p	circMKLN1	ADCY1
ssc-miR-361-3p	circMKLN1	MAPK12
ssc-miR-361-3p	circPHEX	ADCY1
ssc-miR-361-3p	circPHEX	MAPK12
ssc-miR-331-3p	circZC3H14	ADCY1
ssc-miR-331-3p	circZC3H14	MAP4K2
ssc-miR-331-3p	circZC3H14	SERPINE1
ssc-miR-331-3p	circTLK1	SERPINE1
ssc-miR-296-3p	circPHEX	PFKM
novel_miR_710	circNFATC2	TEK
novel_miR_71	circPPM1D	RASGRP2
novel_miR_71	circFABP7	RASGRP2
novel_miR_71	circQSER1	RASGRP2
novel_miR_71	circEML4	RASGRP2
novel_miR_71	circDUSP16	RASGRP2
novel_miR_71	circCHD9	RASGRP2
novel_miR_71	circPHEX	RASGRP2
novel_miR_68	circQSER1	CAMK4
novel_miR_68	circQSER1	CD14
novel_miR_68	circQSER1	DAPK2
novel_miR_68	circQSER1	DAPK3
novel_miR_68	circQSER1	MAPK12
novel_miR_68	circQSER1	RASGRP2
novel_miR_68	circQSER1	TLR2
novel_miR_657	circFHOD3	IL2RA
novel_miR_657	circPHEX	IL2RA
novel_miR_652	circNFATC2	CD14
novel_miR_652	circNFATC2	CD38
novel_miR_652	circNFATC2	ITGB1
novel_miR_652	circNFATC2	TEK
novel_miR_652	circNFATC2	TLR2
novel_miR_652	circFHOD3	CD14
novel_miR_652	circFHOD3	CD38
novel_miR_652	circFHOD3	ITGB1
novel_miR_652	circFHOD3	TEK
novel_miR_652	circFHOD3	TLR2
novel_miR_652	circPHEX	CD14
novel_miR_652	circPHEX	CD38
novel_miR_652	circPHEX	ITGB1
novel_miR_652	circPHEX	TEK
novel_miR_652	circPHEX	TLR2
novel_miR_646	circSHH	BNIP3
novel_miR_646	circSHH	CD14
novel_miR_646	circSHH	DAPK2
novel_miR_646	circSHH	ITGA3
novel_miR_646	circSHH	MAPK12
novel_miR_646	circSHH	NPY1R
novel_miR_646	circSHH	RASGRP2
novel_miR_646	circSHH	TLR2
novel_miR_646	circSHH	VTN
novel_miR_646	circDUSP16	BNIP3
novel_miR_646	circDUSP16	CD14
novel_miR_646	circDUSP16	DAPK2
novel_miR_646	circDUSP16	ITGA3
novel_miR_646	circDUSP16	MAPK12
novel_miR_646	circDUSP16	NPY1R
novel_miR_646	circDUSP16	RASGRP2
novel_miR_646	circDUSP16	TLR2
novel_miR_646	circDUSP16	VTN
novel_miR_624	circTLK1	ADIPOQ
novel_miR_624	circTLK1	DAPK2
novel_miR_624	circTLK1	DAPK3
novel_miR_624	circTLK1	ENO1
novel_miR_624	circTLK1	TLR2
novel_miR_624	circFHOD3	ADIPOQ
novel_miR_624	circFHOD3	DAPK2
novel_miR_624	circFHOD3	DAPK3
novel_miR_624	circFHOD3	ENO1
novel_miR_624	circFHOD3	TLR2
novel_miR_624	circTLK1	SERPINE1
novel_miR_546	circDUSP16	CD14
novel_miR_546	circDUSP16	DAPK2
novel_miR_546	circDUSP16	ITGA3
novel_miR_546	circDUSP16	MAPK12
novel_miR_546	circDUSP16	RASGRP2
novel_miR_546	circDUSP16	TLR2
novel_miR_546	circDUSP16	VTN
novel_miR_538	circKDM5B	CD14
novel_miR_538	circKDM5B	ITGA5
novel_miR_538	circKDM5B	MAP4K2
novel_miR_538	circKDM5B	MLYCD
novel_miR_538	circKDM5B	VASP
novel_miR_38	circKDM5B	NPY1R
novel_miR_38	circKDM5B	RASGRP2
novel_miR_38	circKDM5B	TLR2
novel_miR_38	circKDM5B	VTN
novel_miR_38	circPPM1D	NPY1R
novel_miR_38	circPPM1D	RASGRP2
novel_miR_38	circPPM1D	TLR2
novel_miR_38	circPPM1D	VTN
novel_miR_38	circTLK1	NPY1R
novel_miR_38	circTLK1	RASGRP2
novel_miR_38	circTLK1	TLR2
novel_miR_38	circTLK1	VTN
novel_miR_38	circFABP7	NPY1R
novel_miR_38	circFABP7	RASGRP2
novel_miR_38	circFABP7	TLR2
novel_miR_38	circFABP7	VTN
novel_miR_38	circMKLN1	NPY1R
novel_miR_38	circMKLN1	RASGRP2
novel_miR_38	circMKLN1	TLR2
novel_miR_38	circMKLN1	VTN
novel_miR_38	circDUSP16	NPY1R
novel_miR_38	circDUSP16	RASGRP2
novel_miR_38	circDUSP16	TLR2
novel_miR_38	circDUSP16	VTN
novel_miR_38	circCHD9	NPY1R
novel_miR_38	circCHD9	RASGRP2
novel_miR_38	circCHD9	TLR2
novel_miR_38	circCHD9	VTN
novel_miR_38	circDTD2	NPY1R
novel_miR_38	circDTD2	RASGRP2
novel_miR_38	circDTD2	TLR2
novel_miR_38	circDTD2	VTN
novel_miR_38	circPHEX	NPY1R
novel_miR_38	circPHEX	RASGRP2
novel_miR_38	circPHEX	TLR2
novel_miR_38	circPHEX	VTN
novel_miR_375	circSHH	CD14
novel_miR_375	circSHH	CD38
novel_miR_326	circTLK1	CD14
novel_miR_326	circTLK1	DAPK2
novel_miR_326	circTLK1	ITGA3
novel_miR_326	circTLK1	MAPK12
novel_miR_326	circTLK1	RASGRP2
novel_miR_326	circTLK1	TLR2
novel_miR_326	circTLK1	VTN
novel_miR_326	circEML4	CD14
novel_miR_326	circEML4	DAPK2
novel_miR_326	circEML4	ITGA3
novel_miR_326	circEML4	MAPK12
novel_miR_326	circEML4	RASGRP2
novel_miR_326	circEML4	TLR2
novel_miR_326	circEML4	VTN
novel_miR_326	circDUSP16	CD14
novel_miR_326	circDUSP16	DAPK2
novel_miR_326	circDUSP16	ITGA3
novel_miR_326	circDUSP16	MAPK12
novel_miR_326	circDUSP16	RASGRP2
novel_miR_326	circDUSP16	TLR2
novel_miR_326	circDUSP16	VTN
novel_miR_326	circPHEX	CD14
novel_miR_326	circPHEX	DAPK2
novel_miR_326	circPHEX	ITGA3
novel_miR_326	circPHEX	MAPK12
novel_miR_326	circPHEX	RASGRP2
novel_miR_326	circPHEX	TLR2
novel_miR_326	circPHEX	VTN
novel_miR_242	circDUSP16	DAPK3
novel_miR_233	circDUSP16	BNIP3
novel_miR_233	circDUSP16	CD14
novel_miR_233	circDUSP16	DAPK2
novel_miR_233	circDUSP16	ITGA3
novel_miR_233	circDUSP16	MAPK12
novel_miR_233	circDUSP16	NPY1R
novel_miR_233	circDUSP16	RASGRP2
novel_miR_233	circDUSP16	TLR2
novel_miR_233	circDUSP16	VTN
novel_miR_227	circNFATC2	NTRK2
novel_miR_227	circBRD1	NTRK2
novel_miR_212	circKDM5B	ADCY6
novel_miR_212	circKDM5B	LIPE
novel_miR_212	circKDM5B	MLYCD
novel_miR_212	circKDM5B	TLR2
novel_miR_212	circPPM1D	ADCY6
novel_miR_212	circPPM1D	LIPE
novel_miR_212	circPPM1D	MLYCD
novel_miR_212	circPPM1D	TLR2
novel_miR_212	circTLK1	ADCY6
novel_miR_212	circTLK1	LIPE
novel_miR_212	circTLK1	MLYCD
novel_miR_212	circTLK1	TLR2
novel_miR_212	circFABP7	ADCY6
novel_miR_212	circFABP7	LIPE
novel_miR_212	circFABP7	MLYCD
novel_miR_212	circFABP7	TLR2
novel_miR_212	circMKLN1	ADCY6
novel_miR_212	circMKLN1	LIPE
novel_miR_212	circMKLN1	MLYCD
novel_miR_212	circMKLN1	TLR2
novel_miR_212	circQSER1	ADCY6
novel_miR_212	circQSER1	LIPE
novel_miR_212	circQSER1	MLYCD
novel_miR_212	circQSER1	TLR2
novel_miR_212	circPUS10	ADCY6
novel_miR_212	circPUS10	LIPE
novel_miR_212	circPUS10	MLYCD
novel_miR_212	circPUS10	TLR2
novel_miR_212	circTMEM65	ADCY6
novel_miR_212	circTMEM65	LIPE
novel_miR_212	circTMEM65	MLYCD
novel_miR_212	circTMEM65	TLR2
novel_miR_212	circDUSP16	ADCY6
novel_miR_212	circDUSP16	LIPE
novel_miR_212	circDUSP16	MLYCD
novel_miR_212	circDUSP16	TLR2
novel_miR_212	circCHD9	ADCY6
novel_miR_212	circCHD9	LIPE
novel_miR_212	circCHD9	MLYCD
novel_miR_212	circCHD9	TLR2
novel_miR_212	circDTD2	ADCY6
novel_miR_212	circDTD2	LIPE
novel_miR_212	circDTD2	MLYCD
novel_miR_212	circDTD2	TLR2
novel_miR_212	circPHEX	ADCY6
novel_miR_212	circPHEX	LIPE
novel_miR_212	circPHEX	MLYCD
novel_miR_212	circPHEX	TLR2
novel_miR_172	circQSER1	NPY1R
novel_miR_172	circQSER1	TLR2
novel_miR_172	circQSER1	VTN
novel_miR_161	circKDM5B	CD14
novel_miR_161	circKDM5B	CD38
novel_miR_161	circCMTM8	CD14
novel_miR_161	circCMTM8	CD38
novel_miR_161	circACTR3B	CD14
novel_miR_161	circACTR3B	CD38
novel_miR_161	circTMEM65	CD14
novel_miR_161	circTMEM65	CD38
novel_miR_161	circDUSP16	CD14
novel_miR_161	circDUSP16	CD38
novel_miR_161	circPHEX	CD14
novel_miR_161	circPHEX	CD38
novel_miR_139	circDUSP16	AGAP2
novel_miR_139	circDUSP16	CAMK2A
novel_miR_139	circDUSP16	SCD5
novel_miR_139	circDUSP16	VASP
